# Supplementary material for: Glycerophosphodiester phosphodiesterase 1 mediates G3P accumulation for Eureka lemon resistance to citrus yellow vein clearing virus
Source: Hortic Res. 2024 Oct 11;12(1):uhae287. doi: 10.1093/hr/uhae287 (PMC11775586; doi:10.1093/hr/uhae287)
Supplement: Web_Material_uhae287 [file web_material_uhae287.zip]

Archive with 3 entries (3 files):
- Dataset.xlsx
- Supplementary.docx
- Table S4.xlsx
