# Supplementary material for: Glycerophosphodiester phosphodiesterase 1 mediates G3P accumulation for Eureka lemon resistance to citrus yellow vein clearing virus
Source: Hortic Res. 2024 Oct 11;12(1):uhae287. doi: 10.1093/hr/uhae287 (PMC11775586; doi:10.1093/hr/uhae287)
Supplement: Web_Material_uhae287 [file web_material_uhae287.zip › Dataset.xlsx]

## Sheet: Fig. 3
	Fig.3a The relative expression of ClGDPD1														Fig.3b The relative expression of ClGDPD1
	pGBi:ClGDPD1-GFP							pGBi:GFP							0	pGBi:ClGDPD1-KO							pGBi:GFP							20	pGBi:ClGDPD1-KO							pGBi:GFP
0 dpi	Actin Ct	target gene Ct	average value of Actin Ct	ΔCt	ΔΔCt	2-ΔΔCt		Actin Ct	target gene Ct	average value of Actin Ct	ΔCt	ΔΔCt	2-ΔΔCt			Actin Ct	target gene Ct	average value of Actin Ct	ΔCt	ΔΔCt	2-ΔΔCt		Actin Ct	target gene Ct	average value of Actin Ct	ΔCt	ΔΔCt	2-ΔΔCt			Actin Ct	target gene Ct	average value of Actin Ct	ΔCt	ΔΔCt	2-ΔΔCt		Actin Ct	target gene Ct	average value of Actin Ct	ΔCt	ΔΔCt	2-ΔΔCt
	22.46	28.54	22.1611	6.37889	-0.211111	1.15758		21.79	28.57	21.9211	6.64889	0.0588889	0.960003			22.16	27.89	22.09	5.8	-0.38	1.30134		22.27	28.25	22.2011	6.04889	-0.131111	1.09514			22.27	28.44	22.1833	6.25667	0.0766667	0.948246		22.35	28.37	22.2144	6.15556	-0.0244444	1.01709
	22.78	28.95		6.78889	0.198889	0.871221		21.69	28.56		6.63889	0.0488889	0.966681			21.89	28.2		6.11	-0.07	1.04972		22.63	28.61		6.40889	0.228889	0.853292			22.13	28.38		6.19667	0.0166667	0.988514		22.4	28.46		6.24556	0.0655556	0.955577
	21.94	28.78		6.61889	0.0288889	0.980175		21.8	28.36		6.43889	-0.151111	1.11042			21.67	28.34		6.25	0.07	0.952638		21.95	28.39		6.18889	0.00888889	0.993858			22.38	28.57		6.38667	0.206667	0.866537		22.19	28.21		5.99556	-0.184444	1.13638
	22.01	28.43		6.26889	-0.321111	1.24929		22.13	28.71		6.78889	0.198889	0.871221			22.25	28.11		6.02	-0.16	1.11729		21.73	28.27		6.06889	-0.111111	1.08006			22.03	28.55		6.36667	0.186667	0.878633		22.58	28		5.78556	-0.394444	1.31444
	21.85	28.5		6.33889	-0.251111	1.19012		22.06	28.42		6.49889	-0.0911111	1.06519			22.42	28.2		6.11	-0.07	1.04972		21.84	28.42		6.21889	0.0388889	0.973404			22.1	28.51		6.32667	0.146667	0.903335		21.82	28.15		5.93556	-0.244444	1.18464
	21.69	28.62		6.45889	-0.131111	1.09514		22.24	28.5		6.57889	-0.0111111	1.00773			21.97	28.49		6.4	0.22	0.858565		22.35	28.33		6.12889	-0.0511111	1.03606			22.24	28.49		6.30667	0.126667	0.915945		22.06	28.46		6.24556	0.0655556	0.955577
	22.17	28.81		6.64889	0.0588889	0.960003		21.85	28.63		6.70889	0.118889	0.920897			21.9	28.16		6.07	-0.11	1.07923		22.14	28.47		6.26889	0.0888889	0.940247			22.09	28.6		6.41667	0.236667	0.848704		22.37	28.37		6.15556	-0.0244444	1.01709
	22.22	28.97		6.80889	0.218889	0.859227		21.62	28.44		6.51889	-0.0711111	1.05053			22.24	28.33		6.24	0.06	0.959264		22.57	28.5		6.29889	0.118889	0.920897			22.15	28.44		6.25667	0.0766667	0.948246		22.22	28.43		6.21556	0.0355556	0.975656
	22.33	29.64		7.47889	0.888889	0.54003		22.11	28.41		6.48889	-0.101111	1.0726			22.31	28.05		5.96	-0.22	1.16473		22.33	28.19		5.98889	-0.191111	1.14164			22.26	28.41		6.22667	0.0466667	0.968171		21.94	28.29		6.07556	-0.104444	1.07508
				6.59							6.59								6.18							6.18								6.18							6.18
	pGBi:ClGDPD1-GFP							pGBi:GFP							4	pGBi:ClGDPD1-KO							pGBi:GFP							30	pGBi:ClGDPD1-KO							pGBi:GFP
4 dpi	Actin Ct	target gene Ct	average value of Actin Ct	ΔCt	ΔΔCt	2-ΔΔCt		Actin Ct	target gene Ct	average value of Actin Ct	ΔCt	ΔΔCt	2-ΔΔCt			Actin Ct	target gene Ct	average value of Actin Ct	ΔCt	ΔΔCt	2-ΔΔCt		Actin Ct	target gene Ct	average value of Actin Ct	ΔCt	ΔΔCt	2-ΔΔCt			Actin Ct	target gene Ct	average value of Actin Ct	ΔCt	ΔΔCt	2-ΔΔCt		Actin Ct	target gene Ct	average value of Actin Ct	ΔCt	ΔΔCt	2-ΔΔCt
	22.17	27.35	22.0233	5.32667	-1.26333	2.4005		22.78	28.5	22.06	6.44	-0.15	1.10957			21.95	28.55	22.0044	6.54556	0.365556	0.77617		22.26	28.21	22.0989	6.11111	-0.0688889	1.04891			21.84	28.1	21.8178	6.28222	0.102222	0.931597		22.12	28.31	22.2489	6.06111	-0.118889	1.0859
	22.06	27.1		5.07667	-1.51333	2.85469		22.12	28.42		6.36	-0.23	1.17283			21.64	28.62		6.61556	0.435556	0.739409		22.17	28.37		6.27111	0.0911111	0.938799			21.65	28.05		6.23222	0.0522222	0.96445		22.54	28.42		6.17111	-0.00888889	1.00618
	22.35	27.66		5.63667	-0.953333	1.93634		21.99	28.75		6.69	0.1	0.933033			21.8	28.4		6.39556	0.215556	0.861214		22.48	28.42		6.32111	0.141111	0.90682			21.34	28.21		6.39222	0.212222	0.863207		22.03	28.42		6.17111	-0.00888889	1.00618
	21.84	27.33		5.30667	-1.28333	2.43401		21.63	28.8		6.74	0.15	0.90125			21.77	28.19		6.18556	0.00555556	0.996157		22.01	28.05		5.95111	-0.228889	1.17193			21.58	27.93		6.11222	-0.0677778	1.0481		22.37	28.57		6.32111	0.141111	0.90682
	21.67	27.94		5.91667	-0.673333	1.59475		22.05	28.65		6.59	0	1			22.35	28.26		6.25556	0.0755556	0.948977		21.65	28.61		6.51111	0.331111	0.794924			21.97	28.13		6.31222	0.132222	0.912425		22.25	28.25		6.00111	-0.178889	1.13201
	21.92	27.62		5.59667	-0.993333	1.99078		21.82	28.36		6.3	-0.29	1.22264			22.01	28.3		6.29556	0.115556	0.923027		21.89	28.33		6.23111	0.0511111	0.965193			22.2	28.16		6.34222	0.162222	0.893648		22.12	28.45		6.20111	0.0211111	0.985473
	22.3	27.31		5.28667	-1.30333	2.46798		21.74	28.92		6.86	0.27	0.82932			22.12	28.42		6.41556	0.235556	0.849358		22.22	28.2		6.10111	-0.0788889	1.0562			21.85	28.09		6.27222	0.0922222	0.938077		22.57	28.4		6.15111	-0.0288889	1.02023
	22.01	27.68		5.65667	-0.933333	1.90968		22.15	28.78		6.72	0.13	0.913831			22.43	28.27		6.26556	0.0855556	0.942422		22.14	28.17		6.07111	-0.108889	1.0784			21.87	28.11		6.29222	0.112222	0.925162		22	28.11		5.86111	-0.318889	1.24737
	21.89	27.77		5.74667	-0.843333	1.79419		22.26	28.81		6.75	0.16	0.895025			21.97	28.22		6.21556	0.0355556	0.975656		22.07	27.94		5.84111	-0.338889	1.26478			22.06	28.07		6.25222	0.0722222	0.951172		22.24	28.16		5.91111	-0.268889	1.20488
				6.59							6.59								6.18							6.18								6.18							6.18
	pGBi:ClGDPD1-GFP							pGBi:GFP							8	pGBi:ClGDPD1-KO							pGBi:GFP
8 dpi	Actin Ct	target gene Ct	average value of Actin Ct	ΔCt	ΔΔCt	2-ΔΔCt		Actin Ct	target gene Ct	average value of Actin Ct	ΔCt	ΔΔCt	2-ΔΔCt			Actin Ct	target gene Ct	average value of Actin Ct	ΔCt	ΔΔCt	2-ΔΔCt		Actin Ct	target gene Ct	average value of Actin Ct	ΔCt	ΔΔCt	2-ΔΔCt
	21.52	26.59	21.7222	4.86778	-1.72222	3.29944		21.89	28.13	21.7944	6.33556	-0.254444	1.19288			21.77	29.12	21.9622	7.15778	0.977778	0.507761		21.87	28.3	21.9122	6.38778	0.207778	0.86587
	21.68	26.98		5.25778	-1.33222	2.5179		21.63	28.45		6.65556	0.0655556	0.955577			22.15	29.3		7.33778	1.15778	0.448202		21.69	28.07		6.15778	-0.0222222	1.01552
	21.64	26.4		4.67778	-1.91222	3.76388		21.57	28.36		6.56556	-0.0244444	1.01709			21.96	29.08		7.11778	0.937778	0.522036		21.89	27.85		5.93778	-0.242222	1.18281
	21.6	27.12		5.39778	-1.19222	2.28504		22.05	28.49		6.69556	0.105556	0.929447			21.8	28.7		6.73778	0.557778	0.679348		21.43	28.13		6.21778	0.0377778	0.974154
	21.93	26.95		5.22778	-1.36222	2.57081		21.94	28.25		6.45556	-0.134444	1.09767			22.01	29.26		7.29778	1.11778	0.460803		22.25	28		6.08778	-0.0922222	1.06601
	21.41	26.78		5.05778	-1.53222	2.89231		21.82	28.17		6.37556	-0.214444	1.16026			22.01	29.36		7.39778	1.21778	0.429944		21.98	28.02		6.10778	-0.0722222	1.05133
	21.82	26.32		4.59778	-1.99222	3.97849		21.95	28.67		6.87556	0.285556	0.820426			22.15	29.11		7.14778	0.967778	0.511293		21.9	28.27		6.35778	0.177778	0.884064
	22.11	26.11		4.38778	-2.20222	4.60188		21.43	28.51		6.71556	0.125556	0.916651			21.82	29.37		7.40778	1.22778	0.426975		22.07	28.16		6.24778	0.0677778	0.954107
	21.79	26.2		4.47778	-2.11222	4.32357		21.87	28.46		6.66556	0.0755556	0.948977			21.99	28.85		6.88778	0.707778	0.612262		22.13	27.94		6.02778	-0.152222	1.11128
				6.59							6.59								6.18							6.18
	pGBi:ClGDPD1-GFP							pGBi:GFP							12	pGBi:ClGDPD1-KO							pGBi:GFP
12 dpi	Actin Ct	target gene Ct	average value of Actin Ct	ΔCt	ΔΔCt	2-ΔΔCt		Actin Ct	target gene Ct	average value of Actin Ct	ΔCt	ΔΔCt	2-ΔΔCt			Actin Ct	target gene Ct	average value of Actin Ct	ΔCt	ΔΔCt	2-ΔΔCt		Actin Ct	target gene Ct	average value of Actin Ct	ΔCt	ΔΔCt	2-ΔΔCt
	22.42	26.3	21.9322	4.36778	-2.22222	4.66612		22.13	28.56	21.8733	6.68667	0.0966667	0.935191			21.85	28.85	21.7711	7.07889	0.898889	0.5363		22.13	28.17	22.0678	6.10222	-0.0777778	1.05539
	21.75	26.57		4.63778	-1.95222	3.8697		22.28	28.37		6.49667	-0.0933333	1.06683			21.97	28.42		6.64889	0.468889	0.722521		22.08	28.26		6.19222	0.0122222	0.991564
	21.62	26.84		4.90778	-1.68222	3.20922		21.87	28.51		6.63667	0.0466667	0.968171			21.66	28.57		6.79889	0.618889	0.651172		22.25	27.88		5.81222	-0.367778	1.29036
	21.98	26.75		4.81778	-1.77222	3.4158		21.69	28.3		6.42667	-0.163333	1.11987			21.58	28.33		6.55889	0.378889	0.76903		21.96	28.1		6.03222	-0.147778	1.10786
	21.46	26.12		4.18778	-2.40222	5.28617		21.95	28.42		6.54667	-0.0433333	1.03049			21.59	28.59		6.81889	0.638889	0.642207		22.4	27.91		5.84222	-0.337778	1.26381
	21.87	26.27		4.33778	-2.25222	4.76416		22.01	28.55		6.67667	0.0866667	0.941696			21.84	28.16		6.38889	0.208889	0.865203		21.74	28.35		6.28222	0.102222	0.931597
	21.94	26.2		4.26778	-2.32222	5.00102		21.5	28.84		6.96667	0.376667	0.770215			21.9	28.24		6.46889	0.288889	0.818532		21.82	28.46		6.39222	0.212222	0.863207
	22.21	26.6		4.66778	-1.92222	3.79006		21.74	28.19		6.31667	-0.273333	1.2086			21.82	28.21		6.43889	0.258889	0.835731		22.06	28.05		5.98222	-0.197778	1.14693
	22.14	26.31		4.37778	-2.21222	4.63388		21.69	28.46		6.58667	-0.00333333	1.00231			21.73	28.3		6.52889	0.348889	0.785189		22.17	28.33		6.26222	0.0822222	0.944602
				6.59							6.59								6.18							6.18
	pGBi:ClGDPD1-GFP							pGBi:GFP							16	pGBi:ClGDPD1-KO							pGBi:GFP
16 dpi	Actin Ct	target gene Ct	average value of Actin Ct	ΔCt	ΔΔCt	2-ΔΔCt		Actin Ct	target gene Ct	average value of Actin Ct	ΔCt	ΔΔCt	2-ΔΔCt			Actin Ct	target gene Ct	average value of Actin Ct	ΔCt	ΔΔCt	2-ΔΔCt		Actin Ct	target gene Ct	average value of Actin Ct	ΔCt	ΔΔCt	2-ΔΔCt
	21.89	27.12	21.8767	5.24333	-1.34667	2.54324		22	28.34	21.9211	6.41889	-0.171111	1.12593			21.8	28.24	21.92	6.32	0.14	0.907519		21.89	28.1	21.92	6.18	0	1
	21.6	27.48		5.60333	-0.986667	1.9816		22.15	28.5		6.57889	-0.0111111	1.00773			22.15	28.36		6.44	0.26	0.835088		22.24	27.76		5.84	-0.34	1.26576
	21.95	26.95		5.07333	-1.51667	2.86129		21.78	28.61		6.68889	0.0988889	0.933752			22.02	28.49		6.57	0.39	0.76313		22.06	27.93		6.01	-0.17	1.12506
	22.13	26.84		4.96333	-1.62667	3.08799		21.85	28.37		6.44889	-0.141111	1.10275			22.35	28.1		6.18	0	1		21.94	27.88		5.96	-0.22	1.16473
	22.05	27.33		5.45333	-1.13667	2.19872		22.24	28.45		6.52889	-0.0611111	1.04327			21.62	28.22		6.3	0.12	0.920188		21.73	28.21		6.29	0.11	0.926588
	21.84	27.1		5.22333	-1.36667	2.57874		21.62	28.56		6.63889	0.0488889	0.966681			21.74	28.5		6.58	0.4	0.757858		21.68	28.05		6.13	-0.05	1.03526
	21.62	26.69		4.81333	-1.77667	3.42634		21.67	28.44		6.51889	-0.0711111	1.05053			21.59	28.47		6.55	0.37	0.773782		21.8	28.24		6.32	0.14	0.907519
	21.97	26.88		5.00333	-1.58667	3.00355		21.89	28.69		6.76889	0.178889	0.883383			22.19	28.66		6.74	0.56	0.678302		21.92	28.11		6.19	0.01	0.993092
	21.84	26.93		5.05333	-1.53667	2.90123		22.09	28.52		6.59889	0.00888889	0.993858			21.82	28.24		6.32	0.14	0.907519		22.02	28.16		6.24	0.06	0.959264
				6.59							6.59								6.18							6.18
	Fig.3b and e The relative expression of CP
	pGBi:ClGDPD1-KO							pGBi:ClGDPD1-GFP							pGBi:GFP							pGBi:ClGDPD11-47-GFP							pGBi:ClGDPD148-328-GFP							pGBi:ClGDPD148-386-GFP							pGBi:ClGDPD1329-386-GFP
0 dpi	Actin Ct	target gene Ct	average value of Actin Ct	ΔCt	ΔΔCt	2-ΔΔCt		Actin Ct	target gene Ct	average value of Actin Ct	ΔCt	ΔΔCt	2-ΔΔCt		Actin Ct	target gene Ct	average value of Actin Ct	ΔCt	ΔΔCt	2-ΔΔCt		Actin Ct	target gene Ct	average value of Actin Ct	ΔCt	ΔΔCt	2-ΔΔCt		Actin Ct	target gene Ct	average value of Actin Ct	ΔCt	ΔΔCt	2-ΔΔCt		Actin Ct	target gene Ct	average value of Actin Ct	ΔCt	ΔΔCt	2-ΔΔCt		Actin Ct	target gene Ct	average value of Actin Ct	ΔCt	ΔΔCt	2-ΔΔCt
	21.84	\	21.8178	#VALUE!	#VALUE!	#VALUE!		22.17	\	22.0233	#VALUE!	#VALUE!	#VALUE!		22.78	\	22.06	#VALUE!	#VALUE!	#VALUE!		22.78	\	22.06	#VALUE!	#VALUE!	#VALUE!		22.17	\	22.0233	#VALUE!	#VALUE!	#VALUE!		22.17	\	22.0233	#VALUE!	#VALUE!	#VALUE!		22.78	\	22.06	#VALUE!	#VALUE!	#VALUE!
	21.65	\		#VALUE!	#VALUE!	#VALUE!		22.06	\		#VALUE!	#VALUE!	#VALUE!		22.12	\		#VALUE!	#VALUE!	#VALUE!		22.12	\		#VALUE!	#VALUE!	#VALUE!		22.06	\		#VALUE!	#VALUE!	#VALUE!		22.06	\		#VALUE!	#VALUE!	#VALUE!		22.12	\		#VALUE!	#VALUE!	#VALUE!
	21.34	\		#VALUE!	#VALUE!	#VALUE!		22.35	\		#VALUE!	#VALUE!	#VALUE!		21.99	\		#VALUE!	#VALUE!	#VALUE!		21.99	\		#VALUE!	#VALUE!	#VALUE!		22.35	\		#VALUE!	#VALUE!	#VALUE!		22.35	\		#VALUE!	#VALUE!	#VALUE!		21.99	\		#VALUE!	#VALUE!	#VALUE!
	21.58	\		#VALUE!	#VALUE!	#VALUE!		21.84	\		#VALUE!	#VALUE!	#VALUE!		21.63	\		#VALUE!	#VALUE!	#VALUE!		21.63	\		#VALUE!	#VALUE!	#VALUE!		21.84	\		#VALUE!	#VALUE!	#VALUE!		21.84	\		#VALUE!	#VALUE!	#VALUE!		21.63	\		#VALUE!	#VALUE!	#VALUE!
	21.97	\		#VALUE!	#VALUE!	#VALUE!		21.67	\		#VALUE!	#VALUE!	#VALUE!		22.05	\		#VALUE!	#VALUE!	#VALUE!		22.05	\		#VALUE!	#VALUE!	#VALUE!		21.67	\		#VALUE!	#VALUE!	#VALUE!		21.67	\		#VALUE!	#VALUE!	#VALUE!		22.05	\		#VALUE!	#VALUE!	#VALUE!
	22.2	\		#VALUE!	#VALUE!	#VALUE!		21.92	\		#VALUE!	#VALUE!	#VALUE!		21.82	\		#VALUE!	#VALUE!	#VALUE!		21.82	\		#VALUE!	#VALUE!	#VALUE!		21.92	\		#VALUE!	#VALUE!	#VALUE!		21.92	\		#VALUE!	#VALUE!	#VALUE!		21.82	\		#VALUE!	#VALUE!	#VALUE!
	21.85	\		#VALUE!	#VALUE!	#VALUE!		22.3	\		#VALUE!	#VALUE!	#VALUE!		21.74	\		#VALUE!	#VALUE!	#VALUE!		21.74	\		#VALUE!	#VALUE!	#VALUE!		22.3	\		#VALUE!	#VALUE!	#VALUE!		22.3	\		#VALUE!	#VALUE!	#VALUE!		21.74	\		#VALUE!	#VALUE!	#VALUE!
	21.87	\		#VALUE!	#VALUE!	#VALUE!		22.01	\		#VALUE!	#VALUE!	#VALUE!		22.15	\		#VALUE!	#VALUE!	#VALUE!		22.15	\		#VALUE!	#VALUE!	#VALUE!		22.01	\		#VALUE!	#VALUE!	#VALUE!		22.01	\		#VALUE!	#VALUE!	#VALUE!		22.15	\		#VALUE!	#VALUE!	#VALUE!
	22.06	\		#VALUE!	#VALUE!	#VALUE!		21.89	\		#VALUE!	#VALUE!	#VALUE!		22.26	\		#VALUE!	#VALUE!	#VALUE!		22.26	\		#VALUE!	#VALUE!	#VALUE!		21.89	\		#VALUE!	#VALUE!	#VALUE!		21.89	\		#VALUE!	#VALUE!	#VALUE!		22.26	\		#VALUE!	#VALUE!	#VALUE!
	pGBi:ClGDPD1-KO							pGBi:ClGDPD1-GFP							pGBi:GFP							pGBi:ClGDPD11-47-GFP							pGBi:ClGDPD148-328-GFP							pGBi:ClGDPD148-386-GFP							pGBi:ClGDPD1329-386-GFP
3 dpi	Actin Ct	target gene Ct	average value of Actin Ct	ΔCt	ΔΔCt	2-ΔΔCt		Actin Ct	target gene Ct	average value of Actin Ct	ΔCt	ΔΔCt	2-ΔΔCt		Actin Ct	target gene Ct	average value of Actin Ct	ΔCt	ΔΔCt	2-ΔΔCt		Actin Ct	target gene Ct	average value of Actin Ct	ΔCt	ΔΔCt	2-ΔΔCt		Actin Ct	target gene Ct	average value of Actin Ct	ΔCt	ΔΔCt	2-ΔΔCt		Actin Ct	target gene Ct	average value of Actin Ct	ΔCt	ΔΔCt	2-ΔΔCt		Actin Ct	target gene Ct	average value of Actin Ct	ΔCt	ΔΔCt	2-ΔΔCt
	22.22	26.23	21.8844	4.34556	-0.546667	1.46071		21.85	27.34	21.9267	5.41333	0.521111	0.696835		21.78	26.78	21.8356	4.94444	0.0522222	0.96445		21.57	26.85	21.9478	4.90222	0.01	0.993092		21.64	27.53	21.9122	5.61778	0.725556	0.604764		21.58	27.21	21.8656	5.34444	0.452222	0.730916		22.2	26.8	22.0144	4.78556	-0.106667	1.07674
	21.73	26.12		4.23556	-0.656667	1.57644		22.2	27.59		5.66333	0.771111	0.585966		21.95	26.52		4.68444	-0.207778	1.15491		21.94	27.06		5.11222	0.22	0.858565		21.98	27.05		5.13778	0.245556	0.843491		21.9	27.38		5.51444	0.622222	0.649669		22.06	26.79		4.77556	-0.116667	1.08423
	21.85	26.75		4.86556	-0.0266667	1.01866		21.96	27.28		5.35333	0.461111	0.726427		21.6	26.77		4.93444	0.0422222	0.971158		21.82	26.58		4.63222	-0.26	1.19748		21.75	27.31		5.39778	0.505556	0.704389		21.76	27.11		5.24444	0.352222	0.783377		22.34	26.95		4.93556	0.0433333	0.97041
	21.89	26.54		4.65556	-0.236667	1.17827		22.3	27.41		5.48333	0.591111	0.663831		21.66	26.9		5.06444	0.172222	0.887475		22.36	26.42		4.47222	-0.42	1.33793		21.83	27.24		5.32778	0.435556	0.739409		22.23	27.34		5.47444	0.582222	0.667934		21.98	26.87		4.85556	-0.0366667	1.02574
	21.64	26.38		4.49556	-0.396667	1.31646		21.87	27.25		5.32333	0.431111	0.74169		21.84	26.53		4.69444	-0.197778	1.14693		22.07	26.5		4.55222	-0.34	1.26576		21.92	27.56		5.64778	0.755556	0.592318		21.87	27		5.13444	0.242222	0.845442		21.8	27.1		5.08556	0.193333	0.874583
	22.17	26.3		4.41556	-0.476667	1.39152		21.69	27.1		5.17333	0.281111	0.822957		21.92	26.84		5.00444	0.112222	0.925162		21.98	26.77		4.82222	-0.07	1.04972		21.74	27.12		5.20778	0.315556	0.803542		21.65	27.02		5.15444	0.262222	0.833803		22	27.05		5.03556	0.143333	0.905425
	21.89	26.26		4.37556	-0.516667	1.43065		21.56	27.33		5.40333	0.511111	0.701682		21.87	26.72		4.88444	-0.00777778	1.00541		21.85	26.93		4.98222	0.09	0.939523		22.16	27.51		5.59778	0.705556	0.613206		22.02	27.26		5.39444	0.502222	0.706018		21.95	26.72		4.70556	-0.186667	1.13813
	21.95	26.47		4.58556	-0.306667	1.23685		21.87	27.28		5.35333	0.461111	0.726427		22.13	26.88		5.04444	0.152222	0.899863		22.04	26.84		4.89222	0	1		22.3	27.02		5.10778	0.215556	0.861214		21.95	27.35		5.48444	0.592222	0.66332		22.13	26.84		4.82556	-0.0666667	1.04729
	21.62	26.59		4.70556	-0.186667	1.13813		22.04	27.46		5.53333	0.641111	0.641219		21.77	26.61		4.77444	-0.117778	1.08506		21.9	26.56		4.61222	-0.28	1.21419		21.89	27.36		5.44778	0.555556	0.680395		21.83	27.48		5.61444	0.722222	0.606163		21.67	26.91		4.89556	0.00333333	0.997692
				4.89222							4.89222							4.89222							4.89222							4.89222							4.89222							4.89222
	pGBi:ClGDPD1-KO							pGBi:ClGDPD1-GFP							pGBi:GFP							pGBi:ClGDPD11-47-GFP							pGBi:ClGDPD148-328-GFP							pGBi:ClGDPD148-386-GFP							pGBi:ClGDPD1329-386-GFP
6 dpi	Actin Ct	target gene Ct	average value of Actin Ct	ΔCt	ΔΔCt	2-ΔΔCt		Actin Ct	target gene Ct	average value of Actin Ct	ΔCt	ΔΔCt	2-ΔΔCt		Actin Ct	target gene Ct	average value of Actin Ct	ΔCt	ΔΔCt	2-ΔΔCt		Actin Ct	target gene Ct	average value of Actin Ct	ΔCt	ΔΔCt	2-ΔΔCt		Actin Ct	target gene Ct	average value of Actin Ct	ΔCt	ΔΔCt	2-ΔΔCt		Actin Ct	target gene Ct	average value of Actin Ct	ΔCt	ΔΔCt	2-ΔΔCt		Actin Ct	target gene Ct	average value of Actin Ct	ΔCt	ΔΔCt	2-ΔΔCt
	21.57	24.57	21.8933	2.67667	-2.21556	4.6446		21.85	26.45	21.9267	4.52333	-0.368889	1.29136		21.58	24.78	21.7333	3.04667	-1.84556	3.59391		21.66	25.33	21.8211	3.50889	-1.38333	2.6087		21.66	25.89	21.9556	3.93444	-0.957778	1.94232		22.21	26.11	22.0311	4.07889	-0.813333	1.75727		21.52	25.84	21.8633	3.97667	-0.915556	1.8863
	21.98	24.32		2.42667	-2.46556	5.5234		22.2	26.15		4.22333	-0.668889	1.58985		21.6	25.13		3.39667	-1.49556	2.81973		21.89	25.31		3.48889	-1.40333	2.64512		21.84	26.13		4.17444	-0.717778	1.64465		22.09	26.02		3.98889	-0.903333	1.87038		21.99	25.32		3.45667	-1.43556	2.70486
	21.74	24.16		2.26667	-2.62556	6.17122		21.96	26.27		4.34333	-0.548889	1.46296		21.49	24.95		3.21667	-1.67556	3.19442		21.62	25.48		3.65889	-1.23333	2.3511		21.93	26.23		4.27444	-0.617778	1.53451		22.4	25.87		3.83889	-1.05333	2.07532		21.73	25.46		3.59667	-1.29556	2.45472
	22.12	24.28		2.38667	-2.50556	5.67868		22.3	26.68		4.75333	-0.138889	1.10106		21.82	25		3.26667	-1.62556	3.08561		21.75	25.29		3.46889	-1.42333	2.68204		22.16	26.01		4.05444	-0.837778	1.7873		21.78	25.95		3.91889	-0.973333	1.96337		21.82	25.97		4.10667	-0.785556	1.72376
	22.36	24.42		2.52667	-2.36556	5.15351		21.87	26.03		4.10333	-0.788889	1.72774		21.97	25.62		3.88667	-1.00556	2.00772		21.88	25.11		3.28889	-1.60333	3.03845		22.29	26.38		4.42444	-0.467778	1.38298		21.63	26.34		4.30889	-0.583333	1.49831		21.7	25.12		3.25667	-1.63556	3.10707
	21.98	24.64		2.74667	-2.14556	4.42463		21.69	25.79		3.86333	-1.02889	2.04045		21.77	25.11		3.37667	-1.51556	2.85909		21.93	25.06		3.23889	-1.65333	3.1456		22.2	26.15		4.19444	-0.697778	1.622		21.95	26.19		4.15889	-0.733333	1.66248		21.96	25.2		3.33667	-1.55556	2.93947
	21.88	24.38		2.48667	-2.40556	5.2984		21.56	25.84		3.91333	-0.978889	1.97095		21.85	25.2		3.46667	-1.42556	2.68618		22.12	25.24		3.41889	-1.47333	2.77663		21.95	26.07		4.11444	-0.777778	1.71449		21.87	25.98		3.94889	-0.943333	1.92297		21.83	25.07		3.20667	-1.68556	3.21664
	21.72	24.19		2.29667	-2.59556	6.04422		21.87	25.9		3.97333	-0.918889	1.89066		21.63	25.44		3.70667	-1.18556	2.27451		21.74	24.95		3.12889	-1.76333	3.39482		21.72	25.94		3.98444	-0.907778	1.87615		22.12	26.25		4.21889	-0.673333	1.59475		21.76	25.33		3.46667	-1.42556	2.68618
	21.69	24.22		2.32667	-2.56556	5.91983		22.04	26.25		4.32333	-0.568889	1.48338		21.89	25.15		3.41667	-1.47556	2.78091		21.8	24.8		2.97889	-1.91333	3.76678		21.85	25.9		3.94444	-0.947778	1.9289		22.23	26.13		4.09889	-0.793333	1.73307		22.46	25.24		3.37667	-1.51556	2.85909
				4.89222							4.89222							4.89222							4.89222							4.89222							4.89222							4.89222
	pGBi:ClGDPD1-KO							pGBi:ClGDPD1-GFP							pGBi:GFP							pGBi:ClGDPD11-47-GFP							pGBi:ClGDPD148-328-GFP							pGBi:ClGDPD148-386-GFP							pGBi:ClGDPD1329-386-GFP
9 dpi	Actin Ct	target gene Ct	average value of Actin Ct	ΔCt	ΔΔCt	2-ΔΔCt		Actin Ct	target gene Ct	average value of Actin Ct	ΔCt	ΔΔCt	2-ΔΔCt		Actin Ct	target gene Ct	average value of Actin Ct	ΔCt	ΔΔCt	2-ΔΔCt		Actin Ct	target gene Ct	average value of Actin Ct	ΔCt	ΔΔCt	2-ΔΔCt		Actin Ct	target gene Ct	average value of Actin Ct	ΔCt	ΔΔCt	2-ΔΔCt		Actin Ct	target gene Ct	average value of Actin Ct	ΔCt	ΔΔCt	2-ΔΔCt		Actin Ct	target gene Ct	average value of Actin Ct	ΔCt	ΔΔCt	2-ΔΔCt
	21.85	23.95	21.9333	2.01667	-2.87556	7.33886		21.54	26.1	21.8689	4.23111	-0.661111	1.5813		21.9	24.85	21.9267	2.92333	-1.96889	3.91467		22.1	24.9	22.0167	2.88333	-2.00889	4.02472		21.42	25.94	21.7511	4.18889	-0.703333	1.62826		21.87	26.03	21.9167	4.11333	-0.778889	1.71581		21.7	24.86	21.8444	3.01556	-1.87667	3.67226
	21.93	24.26		2.32667	-2.56556	5.91983		21.62	25.95		4.08111	-0.811111	1.75456		22.27	24.56		2.63333	-2.25889	4.78623		21.86	24.67		2.65333	-2.23889	4.72033		21.57	25.78		4.02889	-0.863333	1.81924		21.95	25.87		3.95333	-0.938889	1.91705		21.56	24.95		3.10556	-1.78667	3.45017
	21.88	23.86		1.92667	-2.96556	7.81126		21.89	26.18		4.31111	-0.581111	1.496		22.03	24.38		2.45333	-2.43889	5.42224		22.25	25.2		3.18333	-1.70889	3.26909		21.93	26.11		4.35889	-0.533333	1.44727		21.58	26.34		4.42333	-0.468889	1.38404		21.82	24.52		2.67556	-2.21667	4.64818
	22.12	23.88		1.94667	-2.94556	7.70372		21.84	26.25		4.38111	-0.511111	1.42515		22.11	24.7		2.77333	-2.11889	4.34359		22.34	24.86		2.84333	-2.04889	4.13787		21.82	26.27		4.51889	-0.373333	1.29534		21.62	26.25		4.33333	-0.558889	1.47313		21.9	24.38		2.53556	-2.35667	5.12186
	21.87	23.74		1.80667	-3.08556	8.48877		21.93	25.87		4.00111	-0.891111	1.8546		21.84	25.03		3.10333	-1.78889	3.45549		21.89	25.53		3.51333	-1.37889	2.60068		21.75	25.69		3.93889	-0.953333	1.93634		21.93	26.35		4.43333	-0.458889	1.37448		21.85	24.97		3.12556	-1.76667	3.40267
	21.62	23.72		1.78667	-3.10556	8.60727		22.25	25.82		3.95111	-0.941111	1.92001		21.95	25.34		3.41333	-1.47889	2.78734		21.72	25.12		3.10333	-1.78889	3.45549		21.99	25.84		4.08889	-0.803333	1.74513		22.21	25.91		3.99333	-0.898889	1.86463		21.94	25.11		3.26556	-1.62667	3.08799
	21.55	24.01		2.07667	-2.81556	7.0399		22.12	25.99		4.12111	-0.771111	1.70658		21.67	24.97		3.04333	-1.84889	3.60223		22.06	24.86		2.84333	-2.04889	4.13787		21.86	25.56		3.80889	-1.08333	2.11893		22.07	25.86		3.94333	-0.948889	1.93039		22.13	24.84		2.99556	-1.89667	3.72352
	22.38	23.93		1.99667	-2.89556	7.4413		21.77	26.13		4.26111	-0.631111	1.54876		21.82	24.72		2.79333	-2.09889	4.28379		22.19	24.69		2.67333	-2.21889	4.65535		21.74	26.23		4.47889	-0.413333	1.33176		22.14	25.77		3.85333	-1.03889	2.05464		21.71	24.9		3.05556	-1.83667	3.57184
	22.2	23.76		1.82667	-3.06556	8.3719		21.86	26.02		4.15111	-0.741111	1.67146		21.75	25.22		3.29333	-1.59889	3.0291		21.74	25.23		3.21333	-1.67889	3.20181		21.68	26.14		4.38889	-0.503333	1.41748		21.88	26.23		4.31333	-0.578889	1.4937		21.99	24.65		2.80556	-2.08667	4.24766
				4.89222							4.89222							4.89222							4.89222							4.89222							4.89222							4.89222
	pGBi:ClGDPD1-KO							pGBi:ClGDPD1-GFP							pGBi:GFP							pGBi:ClGDPD11-47-GFP							pGBi:ClGDPD148-328-GFP							pGBi:ClGDPD148-386-GFP							pGBi:ClGDPD1329-386-GFP
12 dpi	Actin Ct	target gene Ct	average value of Actin Ct	ΔCt	ΔΔCt	2-ΔΔCt		Actin Ct	target gene Ct	average value of Actin Ct	ΔCt	ΔΔCt	2-ΔΔCt		Actin Ct	target gene Ct	average value of Actin Ct	ΔCt	ΔΔCt	2-ΔΔCt		Actin Ct	target gene Ct	average value of Actin Ct	ΔCt	ΔΔCt	2-ΔΔCt		Actin Ct	target gene Ct	average value of Actin Ct	ΔCt	ΔΔCt	2-ΔΔCt		Actin Ct	target gene Ct	average value of Actin Ct	ΔCt	ΔΔCt	2-ΔΔCt		Actin Ct	target gene Ct	average value of Actin Ct	ΔCt	ΔΔCt	2-ΔΔCt
	21.87	24.94	22.0178	2.92222	-1.97	3.91768		21.79	26.33	21.9256	4.40444	-0.487778	1.40228		21.52	25.4	21.9144	3.48556	-1.40667	2.65124		21.84	24.86	21.7722	3.08778	-1.80444	3.49295		21.84	26.12	21.8478	4.27222	-0.62	1.53688		21.94	26.34	21.96	4.38	-0.512222	1.42625		21.65	25.11	21.9322	3.17778	-1.71444	3.2817
	22.13	24.89		2.87222	-2.02	4.05584		21.54	26.12		4.19444	-0.697778	1.622		21.67	25.12		3.20556	-1.68667	3.21912		21.62	24.9		3.12778	-1.76444	3.39743		21.62	26.3		4.45222	-0.44	1.3566		21.87	26.17		4.21	-0.682222	1.60461		21.98	25.48		3.54778	-1.34444	2.53932
	22.25	24.57		2.55222	-2.34	5.06303		21.82	25.94		4.01444	-0.877778	1.83754		21.89	25.28		3.36556	-1.52667	2.88119		21.6	24.97		3.19778	-1.69444	3.23652		21.95	26.08		4.23222	-0.66	1.58008		22.23	26.52		4.56	-0.332222	1.25895		22.28	25.35		3.41778	-1.47444	2.77877
	22.2	24.35		2.33222	-2.56	5.89708		22.15	26.44		4.51444	-0.377778	1.29934		22.33	25.06		3.14556	-1.74667	3.35582		21.76	25.25		3.47778	-1.41444	2.66557		21.98	26.1		4.25222	-0.64	1.55833		22.16	26.05		4.09	-0.802222	1.74379		22.12	25.02		3.08778	-1.80444	3.49295
	21.86	24.88		2.86222	-2.03	4.08405		22.03	26.25		4.32444	-0.567778	1.48224		21.91	25.57		3.65556	-1.23667	2.35653		21.93	25.01		3.23778	-1.65444	3.14802		21.82	25.84		3.99222	-0.9	1.86607		21.75	26.24		4.28	-0.612222	1.52861		21.69	25		3.06778	-1.82444	3.54171
	21.94	24.29		2.27222	-2.62	6.1475		21.92	26.03		4.10444	-0.787778	1.72641		21.9	24.96		3.04556	-1.84667	3.59668		22.05	25.26		3.48778	-1.40444	2.64716		21.74	26.35		4.50222	-0.39	1.31039		22	26.6		4.64	-0.252222	1.19104		21.7	25.23		3.29778	-1.59444	3.01978
	21.72	24.67		2.65222	-2.24	4.72397		22.17	26.25		4.32444	-0.567778	1.48224		21.84	25.1		3.18556	-1.70667	3.26406		21.78	24.84		3.06778	-1.82444	3.54171		21.8	26.41		4.56222	-0.33	1.25701		22.09	26.48		4.52	-0.372222	1.29435		21.85	25.22		3.28778	-1.60444	3.04079
	22.16	24.86		2.84222	-2.05	4.14106		22.25	26.72		4.79444	-0.0977778	1.07012		22.06	25.24		3.32556	-1.56667	2.9622		21.54	24.97		3.19778	-1.69444	3.23652		21.91	26.57		4.72222	-0.17	1.12506		21.78	26.35		4.39	-0.502222	1.41639		21.89	25.42		3.48778	-1.40444	2.64716
	22.03	24.7		2.68222	-2.21	4.62675		21.66	26.5		4.57444	-0.317778	1.24641		22.11	25.51		3.59556	-1.29667	2.45661		21.83	25.32		3.54778	-1.34444	2.53932		21.97	26.16		4.31222	-0.58	1.49485		21.82	26.11		4.15	-0.742222	1.67275		22.23	25.27		3.33778	-1.55444	2.93721
				4.89222							4.89222							4.89222							4.89222							4.89222							4.89222							4.89222

## Sheet: Fig. 4
Fig. 4a The G3P content
nmol/L
0	0.255501
100	0.430613
200	0.723208
400	1.00456
800	1.6181
1600	2.63548
y=0.0015x+0.3524
pGBi:ClGDPD1-GFP	pGBi:GFP	pGBi:ClGDPD1-KO
1.02121	0.511545	0.444369		445.873	106.097	61.3127
0.968451	0.471144	0.441669		410.701	79.1627	59.5127
0.890099	0.504206	0.384766		358.466	101.204	21.5773
1.09906	0.481718	0.40858		497.773	86.212	37.4533
1.28694	0.432207	0.465013		623.027	53.2047	75.0753
0.768237	0.523515	0.473407		277.225	114.077	80.6713
1.12123	0.514945	0.458103		512.553	108.363	70.4687
1.31908	0.45096	0.401228		644.453	65.7067	32.552
Fig. 4b The GPDH content
mU/mL
0	0.135735
5	0.310026
10	0.420219
20	0.606214
40	0.92945
80	1.54191
pGBi:ClGDPD1-GFP	pGBi:ClGDPD1-KO	pGBi:GFP
1.12531	0.318681	0.60164		53.5746	5.84503	22.5882
0.873615	0.306342	0.48594		38.6814	5.11491	15.742
0.633762	0.285466	0.431695		24.4889	3.87964	12.5322
0.941938	0.279678	0.48949		42.7241	3.53716	15.9521
0.604888	0.28745	0.533569		22.7804	3.99704	18.5603
0.717619	0.256157	0.566739		29.4508	2.14538	20.523
1.10402	0.271606	0.423273		52.3148	3.05953	12.0339
0.608167	0.275553	0.655248		22.9744	3.29308	25.7602
Fig. 4C The PLA2 content
U/mL
0	0.142525
2.5	0.322707
5	0.414066
10	0.73583
20	1.20127
40	1.96078
pGBi:ClGDPD1-GFP	pGBi:ClGDPD1-KO	pGBi:GFP
0.301521	0.255448	0.265724		1.95169	0.930111	1.15796
0.391309	0.232067	0.240311		3.94255	0.411685	0.594479
0.428606	0.287646	0.236488		4.76953	1.64404	0.509712
0.335188	0.222149	0.285744		2.69818	0.191774	1.60186
0.329058	0.254334	0.236578		2.56226	0.90541	0.511707
0.314527	0.262936	0.241115		2.24007	1.09614	0.612306
0.347836	0.240891	0.266791		2.97863	0.607339	1.18162
0.400444	0.232716	0.244738		4.1451	0.426075	0.692639
Fig. 4d The PC content
μmol/L
0	0.130925
25	0.302293
50	0.459784
100	0.744711
200	1.16583
400	1.97635
pGBi:ClGDPD1-GFP	pGBi:ClGDPD1-KO	pGBi:GFP
0.382441	0.236814	0.250048	37.8091	5.44756	8.38844
0.333521	0.252779	0.268307	26.938	8.99533	12.446
0.391127	0.254386	0.253014	39.7393	9.35244	9.04756
0.354128	0.246336	0.240416	31.5173	7.56356	6.248
0.380688	0.226884	0.269328	37.4196	3.24089	12.6729
0.462674	0.22977	0.233886	55.6387	3.88222	4.79689
0.329118	0.229465	0.242951	25.9596	3.81444	6.81133
0.406019	0.24135	0.264827	43.0487	6.45556	11.6727
Fig. 4e The relative expression of the glycerophospholipid metabolism-related genes
	pGBi:ClGDPD1-KO							pGBi:ClGDPD1-GFP							pGBi:GFP
GPDH	Actin Ct	target gene Ct	average value of Actin Ct	ΔCt	ΔΔCt	2-ΔΔCt		Actin Ct	target gene Ct	average value of Actin Ct	ΔCt	ΔΔCt	2-ΔΔCt		Actin Ct	target gene Ct	average value of Actin Ct	ΔCt	ΔΔCt	2-ΔΔCt
	21.61	29.69	21.8411	7.84889	0.621111	0.65017		20.52	26.27	22.2589	4.01111	-3.21667	9.29636		22.2	29.14	22.0656	7.07444	-0.153333	1.11214
	22.17	29.85		8.00889	0.781111	0.581918		22.66	26.63		4.37111	-2.85667	7.2434		22.2	29.42		7.35444	0.126667	0.915945
	21.83	29.7		7.85889	0.631111	0.645679		23.07	26.49		4.23111	-2.99667	7.98154		21.98	29.45		7.38444	0.156667	0.897095
	22.01	29.8		7.95889	0.731111	0.60244		22.59	26.3		4.04111	-3.18667	9.10505		22.08	29.69		7.62444	0.396667	0.759611
	22.18	29.59		7.74889	0.521111	0.696835		23.04	26.12		3.86111	-3.36667	10.315		22.23	29.59		7.52444	0.296667	0.814131
	22.18	29.46		7.61889	0.391111	0.762542		22.72	26.63		4.37111	-2.85667	7.2434		22.31	29.03		6.96444	-0.263333	1.20025
	21.63	29.02		7.17889	-0.0488889	1.03447		22.09	26.46		4.20111	-3.02667	8.14925		21.7	29.11		7.04444	-0.183333	1.1355
	21.11	28.72		6.87889	-0.348889	1.27358		21.69	25.92		3.66111	-3.56667	11.8488		21.83	29.31		7.24444	0.0166667	0.988514
	21.85	29.51		7.66889	0.441111	0.736567		21.95	26.74		4.48111	-2.74667	6.71165		22.06	28.9		6.83444	-0.393333	1.31342
				7.22778							7.22778							7.22778
PLC4	Actin Ct	target gene Ct	average value of Actin Ct	ΔCt	ΔΔCt	2-ΔΔCt		Actin Ct	target gene Ct	average value of Actin Ct	ΔCt	ΔΔCt	2-ΔΔCt		Actin Ct	target gene Ct	average value of Actin Ct	ΔCt	ΔΔCt	2-ΔΔCt
	21.61	31.11	21.8411	9.26889	0.136667	0.909618		20.52	29.74	22.2589	7.48111	-1.65111	3.14075		22.2	31.11	22.0656	9.04444	-0.0877778	1.06273
	22.17	32.69		10.8489	1.71667	0.304251		22.66	30.21		7.95111	-1.18111	2.26751		22.2	31.63		9.56444	0.432222	0.741119
	21.83	31.85		10.0089	0.876667	0.544624		23.07	30.81		8.55111	-0.581111	1.496		21.98	31.31		9.24444	0.112222	0.925162
	22.01	31.85		10.0089	0.876667	0.544624		22.59	30.62		8.36111	-0.771111	1.70658		22.08	31.3		9.23444	0.102222	0.931597
	22.18	31.99		10.1489	1.01667	0.494257		23.04	30.57		8.31111	-0.821111	1.76677		22.23	31.03		8.96444	-0.167778	1.12333
	22.18	32.09		10.2489	1.11667	0.461158		22.72	30.48		8.22111	-0.911111	1.88049		22.31	31		8.93444	-0.197778	1.14693
	21.63	32.1		10.2589	1.12667	0.457973		22.09	29.89		7.63111	-1.50111	2.83061		21.7	31.2		9.13444	0.00222222	0.998461
	21.11	31.59		9.74889	0.616667	0.652176		21.69	29.85		7.59111	-1.54111	2.91019		21.83	31.3		9.23444	0.102222	0.931597
	21.85	31.65		9.80889	0.676667	0.625609		21.95	29.9		7.64111	-1.49111	2.81105		22.06	30.9		8.83444	-0.297778	1.22925
				9.13222							9.13222							9.13222
PLC2	Actin Ct	target gene Ct	average value of Actin Ct	ΔCt	ΔΔCt	2-ΔΔCt		Actin Ct	target gene Ct	average value of Actin Ct	ΔCt	ΔΔCt	2-ΔΔCt		Actin Ct	target gene Ct	average value of Actin Ct	ΔCt	ΔΔCt	2-ΔΔCt
	21.61	28.71	21.8411	6.86889	-0.3	1.23114		20.52	28.14	22.2589	5.88111	-1.28778	2.44152		22.2	29.1	22.0656	7.03444	-0.134444	1.09767
	22.17	29.83		7.98889	0.82	0.566442		22.66	28.54		6.28111	-0.887778	1.85032		22.2	29.48		7.41444	0.245556	0.843491
	21.83	29.04		7.19889	0.03	0.97942		23.07	28.57		6.31111	-0.857778	1.81224		21.98	29.02		6.95444	-0.214444	1.16026
	22.01	28.81		6.96889	-0.2	1.1487		22.59	28.54		6.28111	-0.887778	1.85032		22.08	29.37		7.30444	0.135556	0.910319
	22.18	29.16		7.31889	0.15	0.90125		23.04	28.55		6.29111	-0.877778	1.83754		22.23	29.46		7.39444	0.225556	0.855266
	22.18	28.76		6.91889	-0.25	1.18921		22.72	28.16		5.90111	-1.26778	2.4079		22.31	29.13		7.06444	-0.104444	1.07508
	21.63	28.91		7.06889	-0.1	1.07177		22.09	28.59		6.33111	-0.837778	1.7873		21.7	29.16		7.09444	-0.0744444	1.05296
	21.11	28.99		7.14889	-0.02	1.01396		21.69	28.07		5.81111	-1.35778	2.5629		21.83	29.14		7.07444	-0.0944444	1.06765
	21.85	29.25		7.40889	0.24	0.846745		21.95	28.33		6.07111	-1.09778	2.14025		22.06	29.25		7.18444	0.0155556	0.989276
				7.16889							7.16889							7.16889
PLC6	Actin Ct	target gene Ct	average value of Actin Ct	ΔCt	ΔΔCt	2-ΔΔCt		Actin Ct	target gene Ct	average value of Actin Ct	ΔCt	ΔΔCt	2-ΔΔCt		Actin Ct	target gene Ct	average value of Actin Ct	ΔCt	ΔΔCt	2-ΔΔCt
	21.61	30.16	21.8411	8.31889	-0.73	1.65864		20.52	30.6	22.2589	8.34111	-0.707778	1.63329		22.2	31.06	22.0656	8.99444	-0.0544444	1.03846
	22.17	30.19		8.34889	-0.7	1.6245		22.66	30.07		7.81111	-1.23778	2.35835		22.2	31.38		9.31444	0.265556	0.831878
	21.83	31.14		9.29889	0.25	0.840896		23.07	29.86		7.60111	-1.44778	2.72788		21.98	31.23		9.16444	0.115556	0.923027
	22.01	30.84		8.99889	-0.05	1.03526		22.59	29.63		7.37111	-1.67778	3.19935		22.08	31.35		9.28444	0.235556	0.849358
	22.18	30.64		8.79889	-0.25	1.18921		23.04	30.1		7.84111	-1.20778	2.30982		22.23	31.3		9.23444	0.185556	0.87931
	22.18	30.26		8.41889	-0.63	1.54756		22.72	29.96		7.70111	-1.34778	2.5452		22.31	30.74		8.67444	-0.374444	1.29634
	21.63	29.89		8.04889	-1	2		22.09	29.55		7.29111	-1.75778	3.38177		21.7	30.81		8.74444	-0.304444	1.23494
	21.11	30.01		8.16889	-0.88	1.84038		21.69	29.74		7.48111	-1.56778	2.96448		21.83	30.88		8.81444	-0.234444	1.17645
	21.85	30.56		8.71889	-0.33	1.25701		21.95	29.07		6.81111	-2.23778	4.7167		22.06	31.28		9.21444	0.165556	0.891585
				9.04889							9.04889							9.04889
PLD	Actin Ct	target gene Ct	average value of Actin Ct	ΔCt	ΔΔCt	2-ΔΔCt		Actin Ct	target gene Ct	average value of Actin Ct	ΔCt	ΔΔCt	2-ΔΔCt		Actin Ct	target gene Ct	average value of Actin Ct	ΔCt	ΔΔCt	2-ΔΔCt
	21.61	23.86	21.8411	2.01889	0.292222	0.816643		20.52	23.73	22.2589	1.47111	-0.255556	1.1938		22.2	24.09	22.0656	2.02444	0.297778	0.813504
	22.17	24.22		2.37889	0.652222	0.636299		22.66	23.31		1.05111	-0.675556	1.59721		22.2	23.83		1.76444	0.0377778	0.974154
	21.83	24.1		2.25889	0.532222	0.691489		23.07	23.01		0.751111	-0.975556	1.9664		21.98	24.23		2.16444	0.437778	0.738271
	22.01	23.78		1.93889	0.212222	0.863207		22.59	23.75		1.49111	-0.235556	1.17736		22.08	24.13		2.06444	0.337778	0.791259
	22.18	24.26		2.41889	0.692222	0.6189		23.04	23.76		1.50111	-0.225556	1.16923		22.23	23.58		1.51444	-0.212222	1.15847
	22.18	24.1		2.25889	0.532222	0.691489		22.72	23.59		1.33111	-0.395556	1.31545		22.31	23.6		1.53444	-0.192222	1.14252
	21.63	24.24		2.39889	0.672222	0.627539		22.09	22.96		0.701111	-1.02556	2.03574		21.7	23.87		1.80444	0.0777778	0.947516
	21.11	24.35		2.50889	0.782222	0.58147		21.69	23.39		1.13111	-0.595556	1.51105		21.83	23.03		0.964444	-0.762222	1.6961
	21.85	23.51		1.66889	-0.0577778	1.04086		21.95	23.4		1.14111	-0.585556	1.50062		22.06	23.77		1.70444	-0.0222222	1.01552
				1.72667							1.72667							1.72667
PLA	Actin Ct	target gene Ct	average value of Actin Ct	ΔCt	ΔΔCt	2-ΔΔCt		Actin Ct	target gene Ct	average value of Actin Ct	ΔCt	ΔΔCt	2-ΔΔCt		Actin Ct	target gene Ct	average value of Actin Ct	ΔCt	ΔΔCt	2-ΔΔCt
	21.61	25.14	21.8411	3.29889	0.204444	0.867873		20.52	24.37	22.2589	2.11111	-0.983333	1.97703		22.2	25.22	22.0656	3.15444	0.06	0.959264
	22.17	25.26		3.41889	0.324444	0.798606		22.66	25.99		3.73111	0.636667	0.643197		22.2	25.19		3.12444	0.03	0.97942
	21.83	25.78		3.93889	0.844444	0.556925		23.07	26.13		3.87111	0.776667	0.583714		21.98	25.34		3.27444	0.18	0.882703
	22.01	25.26		3.41889	0.324444	0.798606		22.59	26.15		3.89111	0.796667	0.575678		22.08	25.03		2.96444	-0.13	1.09429
	22.18	24.75		2.90889	-0.185556	1.13725		23.04	25.84		3.58111	0.486667	0.713672		22.23	25.34		3.27444	0.18	0.882703
	22.18	25.64		3.79889	0.704444	0.613679		22.72	25.75		3.49111	0.396667	0.759611		22.31	25.4		3.33444	0.24	0.846745
	21.63	25.33		3.48889	0.394444	0.760782		22.09	25.88		3.62111	0.526667	0.694157		21.7	25.44		3.37444	0.28	0.823591
	21.11	25.79		3.94889	0.854444	0.553078		21.69	24.51		2.25111	-0.843333	1.79419		21.83	24.46		2.39444	-0.7	1.6245
	21.85	25.42		3.57889	0.484444	0.714772		21.95	25.37		3.11111	0.0166667	0.988514		22.06	25.02		2.95444	-0.14	1.10191
				3.09444							3.09444							3.09444
PC	Actin Ct	target gene Ct	average value of Actin Ct	ΔCt	ΔΔCt	2-ΔΔCt		Actin Ct	target gene Ct	average value of Actin Ct	ΔCt	ΔΔCt	2-ΔΔCt		Actin Ct	target gene Ct	average value of Actin Ct	ΔCt	ΔΔCt	2-ΔΔCt
	21.61	25.63	21.8411	3.78889	-0.01	1.00696		20.52	24.97	22.2589	2.71111	-1.08778	2.12546		22.2	25.96	22.0656	3.89444	0.0955556	0.935912
	22.17	24.91		3.06889	-0.73	1.65864		22.66	25.34		3.08111	-0.717778	1.64465		22.2	25.58		3.51444	-0.284444	1.21794
	21.83	25.96		4.11889	0.32	0.80107		23.07	25.69		3.43111	-0.367778	1.29036		21.98	26.51		4.44444	0.645556	0.639247
	22.01	25.66		3.81889	0.02	0.986233		22.59	25.16		2.90111	-0.897778	1.86319		22.08	26.46		4.39444	0.595556	0.66179
	22.18	25.33		3.48889	-0.31	1.23971		23.04	25.24		2.98111	-0.817778	1.76269		22.23	26.18		4.11444	0.315556	0.803542
	22.18	25.37		3.52889	-0.27	1.20581		22.72	24.77		2.51111	-1.28778	2.44152		22.31	26.1		4.03444	0.235556	0.849358
	21.63	24.84		2.99889	-0.8	1.7411		22.09	24.9		2.64111	-1.15778	2.23113		21.7	25.49		3.42444	-0.374444	1.29634
	21.11	25.57		3.72889	-0.07	1.04972		21.69	25.21		2.95111	-0.847778	1.79973		21.83	25.32		3.25444	-0.544444	1.45846
	21.85	25		3.15889	-0.64	1.55833		21.95	24.85		2.59111	-1.20778	2.30982		22.06	25.18		3.11444	-0.684444	1.60708
				3.79889							3.79889							3.79889
AAC1	Actin Ct	target gene Ct	average value of Actin Ct	ΔCt	ΔΔCt	2-ΔΔCt		Actin Ct	target gene Ct	average value of Actin Ct	ΔCt	ΔΔCt	2-ΔΔCt		Actin Ct	target gene Ct	average value of Actin Ct	ΔCt	ΔΔCt	2-ΔΔCt
	21.61	28.65	21.8411	6.80889	-0.0688889	1.04891		20.52	28.59	22.2589	6.33111	-0.546667	1.46071		22.2	29.05	22.0656	6.98444	0.106667	0.928731
	22.17	29.24		7.39889	0.521111	0.696835		22.66	27.74		5.48111	-1.39667	2.63293		22.2	29.16		7.09444	0.216667	0.860551
	21.83	28.54		6.69889	-0.178889	1.13201		23.07	27.36		5.10111	-1.77667	3.42634		21.98	29.41		7.34444	0.466667	0.723635
	22.01	28.48		6.63889	-0.238889	1.18008		22.59	27.47		5.21111	-1.66667	3.1748		22.08	28.79		6.72444	-0.153333	1.11214
	22.18	28.1		6.25889	-0.618889	1.53569		23.04	28.06		5.80111	-1.07667	2.10916		22.23	29.17		7.10444	0.226667	0.854607
	22.18	28.15		6.30889	-0.568889	1.48338		22.72	27.66		5.40111	-1.47667	2.78305		22.31	28.98		6.91444	0.0366667	0.974905
	21.63	28.38		6.53889	-0.338889	1.26478		22.09	27.86		5.60111	-1.27667	2.42279		21.7	29.06		6.99444	0.116667	0.922316
	21.11	28.32		6.47889	-0.398889	1.31849		21.69	27.95		5.69111	-1.18667	2.27626		21.83	28.22		6.15444	-0.723333	1.65099
	21.85	28.97		7.12889	0.251111	0.840249		21.95	27.82		5.56111	-1.31667	2.4909		22.06	28.65		6.58444	-0.293333	1.22547
				6.87778							6.87778							6.87778
PDCT1	Actin Ct	target gene Ct	average value of Actin Ct	ΔCt	ΔΔCt	2-ΔΔCt		Actin Ct	target gene Ct	average value of Actin Ct	ΔCt	ΔΔCt	2-ΔΔCt		Actin Ct	target gene Ct	average value of Actin Ct	ΔCt	ΔΔCt	2-ΔΔCt
	21.61	25.3	21.8411	3.45889	1.73667	0.300062		20.52	24.4	22.2589	2.14111	0.418889	0.748		22.2	24.17	22.0656	2.10444	0.382222	0.767255
	22.17	25.14		3.29889	1.57667	0.335256		22.66	24.16		1.90111	0.178889	0.883383		22.2	23.75		1.68444	-0.0377778	1.02653
	21.83	25.01		3.16889	1.44667	0.366868		23.07	24.14		1.88111	0.158889	0.895715		21.98	23.88		1.81444	0.0922222	0.938077
	22.01	25.61		3.76889	2.04667	0.242043		22.59	23.88		1.62111	-0.101111	1.0726		22.08	23.39		1.32444	-0.397778	1.31748
	22.18	25.72		3.87889	2.15667	0.224274		23.04	24.07		1.81111	0.0888889	0.940247		22.23	23.77		1.70444	-0.0177778	1.0124
	22.18	25.35		3.50889	1.78667	0.289841		22.72	24.15		1.89111	0.168889	0.889527		22.31	24.08		2.01444	0.292222	0.816643
	21.63	25.42		3.57889	1.85667	0.276114		22.09	23.85		1.59111	-0.131111	1.09514		21.7	23.79		1.72444	0.00222222	0.998461
	21.11	25.33		3.48889	1.76667	0.293887		21.69	23.78		1.52111	-0.201111	1.14958		21.83	23.52		1.45444	-0.267778	1.20395
	21.85	25.27		3.42889	1.70667	0.306367		21.95	23.36		1.10111	-0.621111	1.53806		22.06	23.74		1.67444	-0.0477778	1.03367
				1.72222							1.72222							1.72222
GPAT6	Actin Ct	target gene Ct	average value of Actin Ct	ΔCt	ΔΔCt	2-ΔΔCt		Actin Ct	target gene Ct	average value of Actin Ct	ΔCt	ΔΔCt	2-ΔΔCt		Actin Ct	target gene Ct	average value of Actin Ct	ΔCt	ΔΔCt	2-ΔΔCt
	21.61	30.53	21.8411	8.68889	1.76444	0.29434		20.52	26	22.2589	3.74111	-3.18333	9.08404		22.2	28.91	22.0656	6.84444	-0.08	1.05702
	22.17	30.9		9.05889	2.13444	0.227755		22.66	26.78		4.52111	-2.40333	5.29024		22.2	29.01		6.94444	0.02	0.986233
	21.83	30.74		8.89889	1.97444	0.254468		23.07	26.89		4.63111	-2.29333	4.90187		21.98	28.97		6.90444	-0.02	1.01396
	22.01	30.54		8.69889	1.77444	0.292307		22.59	26.71		4.45111	-2.47333	5.55325		22.08	28.81		6.74444	-0.18	1.13288
	22.18	30.96		9.11889	2.19444	0.218477		23.04	27.03		4.77111	-2.15333	4.44854		22.23	29.22		7.15444	0.23	0.852635
	22.18	31.16		9.31889	2.39444	0.190196		22.72	26.53		4.27111	-2.65333	6.29119		22.31	28.86		6.79444	-0.13	1.09429
	21.63	31.5		9.65889	2.73444	0.150262		22.09	26.35		4.09111	-2.83333	7.12719		21.7	29.17		7.10444	0.18	0.882703
	21.11	30.61		8.76889	1.84444	0.278463		21.69	26.22		3.96111	-2.96333	7.79924		21.83	28.91		6.84444	-0.08	1.05702
	21.85	30.78		8.93889	2.01444	0.247509		21.95	26.74		4.48111	-2.44333	5.43897		22.06	29.05		6.98444	0.06	0.959264
				6.92444							6.92444							6.92444
GPAT1	Actin Ct	target gene Ct	average value of Actin Ct	ΔCt	ΔΔCt	2-ΔΔCt		Actin Ct	target gene Ct	average value of Actin Ct	ΔCt	ΔΔCt	2-ΔΔCt		Actin Ct	target gene Ct	average value of Actin Ct	ΔCt	ΔΔCt	2-ΔΔCt
	21.61	31.49	21.8411	9.64889	4.15667	0.0560685		20.52	25.89	22.2589	3.63111	-1.86111	3.63287		22.2	28.02	22.0656	5.95444	0.462222	0.725867
	22.17	30.37		8.52889	3.03667	0.121863		22.66	26.22		3.96111	-1.53111	2.89008		22.2	27.41		5.34444	-0.147778	1.10786
	21.83	31.01		9.16889	3.67667	0.0782011		23.07	26.27		4.01111	-1.48111	2.79164		21.98	27.74		5.67444	0.182222	0.881344
	22.01	30.59		8.74889	3.25667	0.104627		22.59	25.64		3.38111	-2.11111	4.32024		22.08	27.15		5.08444	-0.407778	1.32664
	22.18	30.36		8.51889	3.02667	0.122711		23.04	25.66		3.40111	-2.09111	4.26076		22.23	27.72		5.65444	0.162222	0.893648
	22.18	30.23		8.38889	2.89667	0.134282		22.72	25.64		3.38111	-2.11111	4.32024		22.31	26.93		4.86444	-0.627778	1.54518
	21.63	29.17		7.32889	1.83667	0.279968		22.09	25.69		3.43111	-2.06111	4.17308		21.7	27.85		5.78444	0.292222	0.816643
	21.11	30.02		8.17889	2.68667	0.155322		21.69	25.54		3.28111	-2.21111	4.63032		21.83	27.09		5.02444	-0.467778	1.38298
	21.85	30.24		8.39889	2.90667	0.133354		21.95	26.35		4.09111	-1.40111	2.64105		22.06	28.11		6.04444	0.552222	0.681969
				5.49222							5.49222							5.49222
	Fig. 4g The G3P content
	nmol/L
	0	0.270028
	100	0.456336
	200	0.692871
	400	0.965325
	800	1.53288
	1600	2.69101
	y=0.0015x+0.3334
	pGBi:ClGDPD1-GFP+pGBi:GST	pGBi:ClGDPD1-GFP+pGBi:CP-GST	pGBi:ClGDPD1-GFP+pGBi:CP1-139-GST	pGBi:ClGDPD1-GFP+pGBi:CP140-326-GST
	1.05905	0.977354	1.19453	1.05974	483.763	429.303	574.086	484.229
	0.927726	1.22863	1.0575	1.10907	396.217	596.821	482.733	517.112
	0.949383	1.041	1.32101	1.01577	410.655	471.735	658.407	454.915
	0.970417	1.17899	1.12569	1.12221	424.678	563.725	528.197	525.877
	1.09133	1.12685	1.23986	0.993569	505.285	528.968	604.308	440.113
	1.03032	1.29673	1.11654	0.935637	464.615	642.221	522.091	401.491
	0.946768	1.24883	1.21412	1.08098	408.912	610.284	587.146	498.387
	0.958473	1.32928	1.01883	1.04599	416.715	663.919	456.956	475.059
	Fig. 4h The GPDH content
	mU/mL
	0	0.173571
	5	0.312813
	10	0.412116
	20	0.586882
	40	0.913575
	80	1.58432
	y=0.0172x+0.2193
	pGBi:ClGDPD1-GFP+pGBi:GST	pGBi:ClGDPD1-GFP+pGBi:CP-GST	pGBi:ClGDPD1-GFP+pGBi:CP1-139-GST	pGBi:ClGDPD1-GFP+pGBi:CP140-326-GST
	0.863299	1.0192	1.20423	0.940568	37.4418	46.5059	57.2632	41.9342
	0.764018	1.29954	0.94741	0.892313	31.6697	62.8049	42.332	39.1287
	0.909815	1.16014	1.07586	0.931917	40.1462	54.7003	49.8002	41.4312
	0.885308	1.28898	1.13778	0.979658	38.7214	62.1906	53.4001	44.2069
	0.925061	1.31698	1.07386	0.937699	41.0326	63.8185	49.6837	41.7674
	0.866154	0.996635	1.29185	0.968466	37.6078	45.1939	62.3576	43.5562
	0.915397	1.00786	1.19303	0.924919	40.4708	45.8463	56.6122	41.0244
	0.905914	1.2203	0.981235	0.997228	39.9194	58.198	44.2985	45.2284
	Fig. 4i The PLA2 content
	U/mL
	0	0.16843
	2.5	0.318455
	5	0.416322
	10	0.705186
	20	1.09032
	40	1.93667
	y=0.0436x+0.2088
	pGBi:ClGDPD1-GFP+pGBi:GST	pGBi:ClGDPD1-GFP+pGBi:CP-GST	pGBi:ClGDPD1-GFP+pGBi:CP1-139-GST	pGBi:ClGDPD1-GFP+pGBi:CP140-326-GST
	0.330897	0.42802	0.421221	0.353979	2.80039	5.02798	4.87204	3.32979
	0.357926	0.45538	0.459756	0.383131	3.42032	5.6555	5.75587	3.99842
	0.353881	0.49018	0.407243	0.413472	3.32755	6.45367	4.55144	4.69431
	0.387793	0.381938	0.376636	0.357987	4.10534	3.97106	3.84945	3.42172
	0.415127	0.446961	0.487467	0.370182	4.73227	5.46241	6.39144	3.70142
	0.377941	0.464355	0.416845	0.418639	3.87938	5.86135	4.77167	4.81282
	0.387569	0.358819	0.466645	0.406931	4.10021	3.4408	5.91388	4.54429
	0.298583	0.462104	0.379433	0.372247	2.05924	5.80972	3.9136	3.74878
	Fig. 4j The PC content
	μmol/L
	0	0.157815
	25	0.303342
	50	0.451288
	100	0.708724
	200	1.12163
	400	1.96348
	y=0.0044x+0.2097
	pGBi:ClGDPD1-GFP+pGBi:GST	pGBi:ClGDPD1-GFP+pGBi:CP-GST	pGBi:ClGDPD1-GFP+pGBi:CP1-139-GST	pGBi:ClGDPD1-GFP+pGBi:CP140-326-GST
	0.316026	0.381544	0.394971	0.394223	24.165	39.0555	42.107	41.937
	0.324525	0.422152	0.485792	0.360823	26.0966	48.2845	62.7482	34.3461
	0.363566	0.457634	0.413797	0.331352	34.9695	56.3486	46.3857	27.6482
	0.367905	0.440617	0.452168	0.335205	35.9557	52.4811	55.1064	28.5239
	0.406469	0.455433	0.383724	0.402261	44.7202	55.8484	39.5509	43.7639
	0.351582	0.402505	0.499876	0.410837	32.2459	43.8193	65.9491	45.713
	0.376887	0.39827	0.426385	0.407912	37.997	42.8568	49.2466	45.0482
	0.354393	0.473986	0.498883	0.374275	32.8848	60.065	65.7234	37.4034
Fig. 4k The relative expression of the glycerophospholipid metabolism-related genes
	pGBi:ClGDPD1-GFP+pGBi:CP-GST							pGBi:ClGDPD1-GFP+pGBi:CP1-139-GST							pGBi:ClGDPD1-GFP+pGBi:GST							pGBi:ClGDPD1-GFP+pGBi:CP140-326-GST
GPDH	Actin Ct	target gene Ct	average value of Actin Ct	ΔCt	ΔΔCt	2-ΔΔCt		Actin Ct	target gene Ct	average value of Actin Ct	ΔCt	ΔΔCt	2-ΔΔCt		Actin Ct	target gene Ct	average value of Actin Ct	ΔCt	ΔΔCt	2-ΔΔCt		Actin Ct	target gene Ct	average value of Actin Ct	ΔCt	ΔΔCt	2-ΔΔCt
	21.81	25.74	21.6656	4.07444	-1.47778	2.78519		21.66	26.43	21.9267	4.50333	-1.04889	2.06894		21.5	27.45	21.7689	5.68111	0.128889	0.914536		21.5	26.41	21.5	4.91	-0.642222	1.56073
	21.14	25.36		3.69444	-1.85778	3.62449		21.17	25.71		3.78333	-1.76889	3.40791		22.12	27.41		5.64111	0.0888889	0.940247		21.26	26.75		5.25	-0.302222	1.23304
	21.61	25.65		3.98444	-1.56778	2.96448		22.36	26.92		4.99333	-0.558889	1.47313		22.01	27.14		5.37111	-0.181111	1.13376		21.7	26.32		4.82	-0.732222	1.6612
	22.05	25.87		4.20444	-1.34778	2.5452		21.37	25.64		3.71333	-1.83889	3.57734		22.27	27.26		5.49111	-0.0611111	1.04327		21.58	26.68		5.18	-0.372222	1.29435
	22.09	26.1		4.43444	-1.11778	2.17012		22.27	25.62		3.69333	-1.85889	3.62728		21.5	27.07		5.30111	-0.251111	1.19012		21.81	26.44		4.94	-0.612222	1.52861
	22.15	25.39		3.72444	-1.82778	3.5499		22.21	26.39		4.46333	-1.08889	2.1271		21.3	27.36		5.59111	0.0388889	0.973404		21.7	26.74		5.24	-0.312222	1.24162
	21.61	25.78		4.11444	-1.43778	2.70903		22.49	26.5		4.57333	-0.978889	1.97095		21.61	27.47		5.70111	0.148889	0.901945		21.15	26.83		5.33	-0.222222	1.16653
	21.44	26.02		4.35444	-1.19778	2.29386		21.83	25.71		3.78333	-1.76889	3.40791		21.77	27.13		5.36111	-0.191111	1.14164		21.01	26.14		4.64	-0.912222	1.88194
	21.09	25.96		4.29444	-1.25778	2.39127		21.98	26.92		4.99333	-0.558889	1.47313		21.84	27.6		5.83111	0.278889	0.824226		21.79	26.66		5.16	-0.392222	1.31241
				5.55222							5.55222							5.55222							5.55222
PLC4	Actin Ct	target gene Ct	average value of Actin Ct	ΔCt	ΔΔCt	2-ΔΔCt		Actin Ct	target gene Ct	average value of Actin Ct	ΔCt	ΔΔCt	2-ΔΔCt		Actin Ct	target gene Ct	average value of Actin Ct	ΔCt	ΔΔCt	2-ΔΔCt		Actin Ct	target gene Ct	average value of Actin Ct	ΔCt	ΔΔCt	2-ΔΔCt
	21.81	29.39	21.6656	7.72444	-0.613333	1.52979		21.66	30.03	21.9267	8.10333	-0.234444	1.17645		21.5	30.27	21.7689	8.50111	0.163333	0.89296		21.5	29.96	21.5	8.46	0.122222	0.918771
	21.14	29.62		7.95444	-0.383333	1.30435		21.17	30.07		8.14333	-0.194444	1.14428		22.12	30.76		8.99111	0.653333	0.63581		21.26	29.52		8.02	-0.317778	1.24641
	21.61	29.76		8.09444	-0.243333	1.18372		22.36	29.78		7.85333	-0.484444	1.39905		22.01	30.34		8.57111	0.233333	0.850667		21.7	29.99		8.49	0.152222	0.899863
	22.05	29.61		7.94444	-0.393333	1.31342		21.37	29.99		8.06333	-0.274444	1.20953		22.27	29.54		7.77111	-0.566667	1.4811		21.58	29.66		8.16	-0.177778	1.13114
	22.09	29.54		7.87444	-0.463333	1.37872		22.27	29.53		7.60333	-0.734444	1.66376		21.5	30.09		8.32111	-0.0166667	1.01162		21.81	29.61		8.11	-0.227778	1.17103
	22.15	29.76		8.09444	-0.243333	1.18372		22.21	30.07		8.14333	-0.194444	1.14428		21.3	30.12		8.35111	0.0133333	0.990801		21.7	29.48		7.98	-0.357778	1.28145
	21.61	29.84		8.17444	-0.163333	1.11987		22.49	29.65		7.72333	-0.614444	1.53097		21.61	29.52		7.75111	-0.586667	1.50177		21.15	29.99		8.49	0.152222	0.899863
	21.44	29.65		7.98444	-0.353333	1.27751		21.83	29.84		7.91333	-0.424444	1.34206		21.77	30.67		8.90111	0.563333	0.676737		21.01	29.63		8.13	-0.207778	1.15491
	21.09	29.67		8.00444	-0.333333	1.25992		21.98	29.65		7.72333	-0.614444	1.53097		21.84	29.65		7.88111	-0.456667	1.37237		21.79	29.94		8.44	0.102222	0.931597
				8.33778							8.33778							8.33778							8.33778
PLC2	Actin Ct	target gene Ct	average value of Actin Ct	ΔCt	ΔΔCt	2-ΔΔCt		Actin Ct	target gene Ct	average value of Actin Ct	ΔCt	ΔΔCt	2-ΔΔCt		Actin Ct	target gene Ct	average value of Actin Ct	ΔCt	ΔΔCt	2-ΔΔCt		Actin Ct	target gene Ct	average value of Actin Ct	ΔCt	ΔΔCt	2-ΔΔCt
	21.81	29.12	21.6656	7.45444	0.102222	0.931597		21.66	28.88	21.9267	6.95333	-0.398889	1.31849		21.5	29.8	21.7689	8.03111	0.678889	0.624646		21.5	28.37	21.5	6.87	-0.482222	1.39689
	21.14	29.15		7.48444	0.132222	0.912425		21.17	28.53		6.60333	-0.748889	1.6805		22.12	28.85		7.08111	-0.271111	1.20674		21.26	28.99		7.49	0.137778	0.908918
	21.61	28.68		7.01444	-0.337778	1.26381		22.36	29.1		7.17333	-0.178889	1.13201		22.01	29.36		7.59111	0.238889	0.847398		21.7	28.61		7.11	-0.242222	1.18281
	22.05	28.41		6.74444	-0.607778	1.52391		21.37	29.99		8.06333	0.711111	0.61085		22.27	29.18		7.41111	0.0588889	0.960003		21.58	28.73		7.23	-0.122222	1.08841
	22.09	29.09		7.42444	0.0722222	0.951172		22.27	29.51		7.58333	0.231111	0.851978		21.5	29.09		7.32111	-0.0311111	1.0218		21.81	28.61		7.11	-0.242222	1.18281
	22.15	29.26		7.59444	0.242222	0.845442		22.21	29.46		7.53333	0.181111	0.882023		21.3	28.83		7.06111	-0.291111	1.22358		21.7	28.75		7.25	-0.102222	1.07343
	21.61	28.62		6.95444	-0.397778	1.31748		22.49	28.59		6.66333	-0.688889	1.61204		21.61	28.76		6.99111	-0.361111	1.28441		21.15	28.38		6.88	-0.472222	1.38724
	21.44	28.48		6.81444	-0.537778	1.45173		21.83	29.35		7.42333	0.0711111	0.951905		21.77	28.99		7.22111	-0.131111	1.09514		21.01	28.92		7.42	0.0677778	0.954107
	21.09	29.06		7.39444	0.0422222	0.971158		21.98	29.04		7.11333	-0.238889	1.18008		21.84	29.23		7.46111	0.108889	0.927302		21.79	28.44		6.94	-0.412222	1.33073
				7.35222							7.35222							7.35222							7.35222
PLC6	Actin Ct	target gene Ct	average value of Actin Ct	ΔCt	ΔΔCt	2-ΔΔCt		Actin Ct	target gene Ct	average value of Actin Ct	ΔCt	ΔΔCt	2-ΔΔCt		Actin Ct	target gene Ct	average value of Actin Ct	ΔCt	ΔΔCt	2-ΔΔCt		Actin Ct	target gene Ct	average value of Actin Ct	ΔCt	ΔΔCt	2-ΔΔCt
	21.81	28.76	21.6656	7.09444	-1.28667	2.43964		21.66	28.91	21.9267	6.98333	-1.39778	2.63495		21.5	29.8	21.7689	8.03111	-0.35	1.27456		21.5	29.1	21.5	7.6	-0.781111	1.71845
	21.14	28.97		7.30444	-1.07667	2.10916		21.17	29.88		7.95333	-0.427778	1.34516		22.12	29.73		7.96111	-0.42	1.33793		21.26	29.79		8.29	-0.0911111	1.06519
	21.61	29.13		7.46444	-0.916667	1.88775		22.36	29.73		7.80333	-0.577778	1.49255		22.01	29.98		8.21111	-0.17	1.12506		21.7	29.47		7.97	-0.411111	1.32971
	22.05	29.01		7.34444	-1.03667	2.05148		21.37	29.26		7.33333	-1.04778	2.06734		22.27	30.01		8.24111	-0.14	1.10191		21.58	28.95		7.45	-0.931111	1.90674
	22.09	29.55		7.88444	-0.496667	1.41095		22.27	29.41		7.48333	-0.897778	1.86319		21.5	30.52		8.75111	0.37	0.773782		21.81	29.75		8.25	-0.131111	1.09514
	22.15	29.15		7.48444	-0.896667	1.86176		22.21	29.15		7.22333	-1.15778	2.23113		21.3	29.94		8.17111	-0.21	1.15669		21.7	29.63		8.13	-0.251111	1.19012
	21.61	28.5		6.83444	-1.54667	2.92141		22.49	29.63		7.70333	-0.677778	1.59967		21.61	30.35		8.58111	0.2	0.870551		21.15	29.68		8.18	-0.201111	1.14958
	21.44	28.62		6.95444	-1.42667	2.68825		21.83	28.89		6.96333	-1.41778	2.67174		21.77	30.82		9.05111	0.67	0.628507		21.01	29.93		8.43	0.0488889	0.966681
	21.09	29.88		8.21444	-0.166667	1.12246		21.98	29.52		7.59333	-0.787778	1.72641		21.84	30.2		8.43111	0.05	0.965936		21.79	29.54		8.04	-0.341111	1.26673
				8.38111							8.38111							8.38111							8.38111
PLD	Actin Ct	target gene Ct	average value of Actin Ct	ΔCt	ΔΔCt	2-ΔΔCt		Actin Ct	target gene Ct	average value of Actin Ct	ΔCt	ΔΔCt	2-ΔΔCt		Actin Ct	target gene Ct	average value of Actin Ct	ΔCt	ΔΔCt	2-ΔΔCt		Actin Ct	target gene Ct	average value of Actin Ct	ΔCt	ΔΔCt	2-ΔΔCt
	21.81	22.92	21.6656	1.25444	-0.395556	1.31545		21.66	23.47	21.9267	1.54333	-0.106667	1.07674		21.5	23.41	21.7689	1.64111	-0.00888889	1.00618		21.5	23.06	21.5	1.56	-0.09	1.06437
	21.14	22.66		0.994444	-0.655556	1.57522		21.17	23.06		1.13333	-0.516667	1.43065		22.12	23.21		1.44111	-0.208889	1.1558		21.26	22.8		1.3	-0.35	1.27456
	21.61	23.19		1.52444	-0.125556	1.09093		22.36	23.33		1.40333	-0.246667	1.18646		22.01	23.61		1.84111	0.191111	0.875931		21.7	22.78		1.28	-0.37	1.29235
	22.05	23.35		1.68444	0.0344444	0.976408		21.37	23.6		1.67333	0.0233333	0.983957		22.27	23.33		1.56111	-0.0888889	1.06355		21.58	23.12		1.62	-0.03	1.02101
	22.09	22.97		1.30444	-0.345556	1.27064		22.27	23.24		1.31333	-0.336667	1.26284		21.5	23.58		1.81111	0.161111	0.894336		21.81	23.25		1.75	0.1	0.933033
	22.15	22.61		0.944444	-0.705556	1.63077		22.21	23.47		1.54333	-0.106667	1.07674		21.3	23.45		1.68111	0.0311111	0.978666		21.7	23.2		1.7	0.05	0.965936
	21.61	23.55		1.88444	0.234444	0.850012		22.49	22.91		0.983333	-0.666667	1.5874		21.61	23.19		1.42111	-0.228889	1.17193		21.15	23.38		1.88	0.23	0.852635
	21.44	23.16		1.49444	-0.155556	1.11385		21.83	23.47		1.54333	-0.106667	1.07674		21.77	23.63		1.86111	0.211111	0.863872		21.01	23.1		1.6	-0.05	1.03526
	21.09	23.07		1.40444	-0.245556	1.18555		21.98	23.29		1.36333	-0.286667	1.21982		21.84	23.36		1.59111	-0.0588889	1.04166		21.79	22.94		1.44	-0.21	1.15669
				1.65							1.65							1.65							1.65
PLA	Actin Ct	target gene Ct	average value of Actin Ct	ΔCt	ΔΔCt	2-ΔΔCt		Actin Ct	target gene Ct	average value of Actin Ct	ΔCt	ΔΔCt	2-ΔΔCt		Actin Ct	target gene Ct	average value of Actin Ct	ΔCt	ΔΔCt	2-ΔΔCt		Actin Ct	target gene Ct	average value of Actin Ct	ΔCt	ΔΔCt	2-ΔΔCt
	21.81	25.08	21.6656	3.41444	-0.268889	1.20488		21.66	25.59	21.9267	3.66333	-0.02	1.01396		21.5	25.47	21.7689	3.70111	0.0177778	0.987753		21.5	24.58	21.5	3.08	-0.603333	1.51922
	21.14	24.66		2.99444	-0.688889	1.61204		21.17	24.77		2.84333	-0.84	1.79005		22.12	25.46		3.69111	0.00777778	0.994623		21.26	24.79		3.29	-0.393333	1.31342
	21.61	24.82		3.15444	-0.528889	1.44282		22.36	25.41		3.48333	-0.2	1.1487		22.01	25.29		3.52111	-0.162222	1.11901		21.7	24.86		3.36	-0.323333	1.25122
	22.05	25		3.33444	-0.348889	1.27358		21.37	24.89		2.96333	-0.72	1.64718		22.27	25.14		3.37111	-0.312222	1.24162		21.58	25.6		4.1	0.416667	0.749154
	22.09	25.3		3.63444	-0.0488889	1.03447		22.27	25.16		3.23333	-0.45	1.36604		21.5	25.79		4.02111	0.337778	0.791259		21.81	25.08		3.58	-0.103333	1.07425
	22.15	25.13		3.46444	-0.218889	1.16384		22.21	24.93		3.00333	-0.68	1.60214		21.3	25.29		3.52111	-0.162222	1.11901		21.7	25.14		3.64	-0.0433333	1.03049
	21.61	24.53		2.86444	-0.818889	1.76405		22.49	25.6		3.67333	-0.01	1.00696		21.61	25.92		4.15111	0.467778	0.723078		21.15	25.09		3.59	-0.0933333	1.06683
	21.44	25.28		3.61444	-0.0688889	1.04891		21.83	25.35		3.42333	-0.26	1.19748		21.77	25.18		3.41111	-0.272222	1.20767		21.01	24.92		3.42	-0.263333	1.20025
	21.09	24.46		2.79444	-0.888889	1.85175		21.98	25.52		3.59333	-0.09	1.06437		21.84	25.53		3.76111	0.0777778	0.947516		21.79	25.15		3.65	-0.0333333	1.02337
				3.68333							3.68333							3.68333							3.68333
PC	Actin Ct	target gene Ct	average value of Actin Ct	ΔCt	ΔΔCt	2-ΔΔCt		Actin Ct	target gene Ct	average value of Actin Ct	ΔCt	ΔΔCt	2-ΔΔCt		Actin Ct	target gene Ct	average value of Actin Ct	ΔCt	ΔΔCt	2-ΔΔCt		Actin Ct	target gene Ct	average value of Actin Ct	ΔCt	ΔΔCt	2-ΔΔCt
	21.81	22.96	21.6656	1.29444	-0.335556	1.26186		21.66	23.35	21.9267	1.42333	-0.206667	1.15402		21.5	23.35	21.7689	1.58111	-0.0488889	1.03447		21.5	23.12	21.5	1.62	-0.01	1.00696
	21.14	22.69		1.02444	-0.605556	1.52156		21.17	23.47		1.54333	-0.0866667	1.06191		22.12	23.77		2.00111	0.371111	0.773187		21.26	23.26		1.76	0.13	0.913831
	21.61	22.82		1.15444	-0.475556	1.39045		22.36	22.86		0.933333	-0.696667	1.62076		22.01	23.46		1.69111	0.0611111	0.958526		21.7	22.94		1.44	-0.19	1.14076
	22.05	22.66		0.994444	-0.635556	1.55354		21.37	23.21		1.28333	-0.346667	1.27162		22.27	23.11		1.34111	-0.288889	1.2217		21.58	23.12		1.62	-0.01	1.00696
	22.09	23.05		1.38444	-0.245556	1.18555		22.27	23.24		1.31333	-0.316667	1.24545		21.5	23.22		1.45111	-0.178889	1.13201		21.81	23.4		1.9	0.27	0.82932
	22.15	22.79		1.12444	-0.505556	1.41967		22.21	23.16		1.23333	-0.396667	1.31646		21.3	23.31		1.54111	-0.0888889	1.06355		21.7	23		1.5	-0.13	1.09429
	21.61	22.89		1.22444	-0.405556	1.3246		22.49	23.3		1.37333	-0.256667	1.19472		21.61	23.41		1.64111	0.0111111	0.992328		21.15	23.14		1.64	0.01	0.993092
	21.44	23.12		1.45444	-0.175556	1.1294		21.83	23.26		1.33333	-0.296667	1.2283		21.77	23.61		1.84111	0.211111	0.863872		21.01	23.21		1.71	0.08	0.946058
	21.09	22.98		1.31444	-0.315556	1.24449		21.98	23.14		1.21333	-0.416667	1.33484		21.84	23.35		1.58111	-0.0488889	1.03447		21.79	22.97		1.47	-0.16	1.11729
				1.63							1.63							1.63							1.63
AAC1	Actin Ct	target gene Ct	average value of Actin Ct	ΔCt	ΔΔCt	2-ΔΔCt		Actin Ct	target gene Ct	average value of Actin Ct	ΔCt	ΔΔCt	2-ΔΔCt		Actin Ct	target gene Ct	average value of Actin Ct	ΔCt	ΔΔCt	2-ΔΔCt		Actin Ct	target gene Ct	average value of Actin Ct	ΔCt	ΔΔCt	2-ΔΔCt
	21.81	26.13	21.6656	4.46444	-1.35122	2.55128		21.66	26.63	21.9267	4.70333	-1.11233	2.16195		21.5	27.951	21.7689	6.18211	0.366444	0.775692		21.5	27.06	21.5	5.56	-0.255667	1.19389
	21.14	25.56		3.89444	-1.92122	3.78744		21.17	26.54		4.61333	-1.20233	2.30112		22.12	27.82		6.05111	0.235444	0.849423		21.26	26.89		5.39	-0.425667	1.34319
	21.61	26.06		4.39444	-1.42122	2.67812		22.36	26.88		4.95333	-0.862333	1.81798		22.01	27.68		5.91111	0.0954444	0.935984		21.7	27.11		5.61	-0.205667	1.15322
	22.05	25.57		3.90444	-1.91122	3.76128		21.37	26.58		4.65333	-1.16233	2.23819		22.27	27.46		5.69111	-0.124556	1.09017		21.58	27.03		5.53	-0.285667	1.21897
	22.09	25.51		3.84444	-1.97122	3.921		22.27	26.29		4.36333	-1.45233	2.7365		21.5	27.68		5.91111	0.0954444	0.935984		21.81	26.67		5.17	-0.645667	1.56446
	22.15	26.21		4.54444	-1.27122	2.41366		22.21	26.95		5.02333	-0.792333	1.73187		21.3	27.47		5.70111	-0.114556	1.08264		21.7	27.22		5.72	-0.0956667	1.06856
	21.61	25.35		3.68444	-2.13122	4.38088		22.49	26.62		4.69333	-1.12233	2.17699		21.61	27.37		5.60111	-0.214556	1.16035		21.15	26.51		5.01	-0.805667	1.74795
	21.44	26.15		4.48444	-1.33122	2.51616		21.83	26.54		4.61333	-1.20233	2.30112		21.77	27.57		5.80111	-0.0145556	1.01014		21.01	26.62		5.12	-0.695667	1.61963
	21.09	25.74		4.07444	-1.74122	3.34318		21.98	26.6		4.67333	-1.14233	2.20738		21.84	27.26		5.49111	-0.324556	1.25228		21.79	27.08		5.58	-0.235667	1.17745
				5.81567							5.81567							5.81567							5.81567
PDCT1	Actin Ct	target gene Ct	average value of Actin Ct	ΔCt	ΔΔCt	2-ΔΔCt		Actin Ct	target gene Ct	average value of Actin Ct	ΔCt	ΔΔCt	2-ΔΔCt		Actin Ct	target gene Ct	average value of Actin Ct	ΔCt	ΔΔCt	2-ΔΔCt		Actin Ct	target gene Ct	average value of Actin Ct	ΔCt	ΔΔCt	2-ΔΔCt
	21.81	23.24	21.6656	1.57444	-0.12	1.08673		21.66	23.49	21.9267	1.56333	-0.131111	1.09514		21.5	23.28	21.7689	1.51111	-0.183333	1.1355		21.5	23.16	21.5	1.66	-0.0344444	1.02416
	21.14	22.9		1.23444	-0.46	1.37554		21.17	23.73		1.80333	0.108889	0.927302		22.12	23.48		1.71111	0.0166667	0.988514		21.26	22.95		1.45	-0.244444	1.18464
	21.61	23.27		1.60444	-0.09	1.06437		22.36	23.55		1.62333	-0.0711111	1.05053		22.01	23.57		1.80111	0.106667	0.928731		21.7	22.69		1.19	-0.504444	1.41858
	22.05	22.96		1.29444	-0.4	1.31951		21.37	23.37		1.44333	-0.251111	1.19012		22.27	23.37		1.60111	-0.0933333	1.06683		21.58	23.28		1.78	0.0855556	0.942422
	22.09	23.32		1.65444	-0.04	1.02811		22.27	23.42		1.49333	-0.201111	1.14958		21.5	23.6		1.83111	0.136667	0.909618		21.81	23.19		1.69	-0.00444444	1.00309
	22.15	23.26		1.59444	-0.1	1.07177		22.21	23.04		1.11333	-0.581111	1.496		21.3	23.63		1.86111	0.166667	0.890899		21.7	23.03		1.53	-0.164444	1.12073
	21.61	22.95		1.28444	-0.41	1.32869		22.49	22.92		0.993333	-0.701111	1.62576		21.61	23.43		1.66111	-0.0333333	1.02337		21.15	23.3		1.8	0.105556	0.929447
	21.44	22.87		1.20444	-0.49	1.40444		21.83	23.44		1.51333	-0.181111	1.13376		21.77	23.48		1.71111	0.0166667	0.988514		21.01	23.09		1.59	-0.104444	1.07508
	21.09	23.01		1.34444	-0.35	1.27456		21.98	23.62		1.69333	-0.00111111	1.00077		21.84	23.33		1.56111	-0.133333	1.09682		21.79	22.88		1.38	-0.314444	1.24353
				1.69444							1.69444							1.69444							1.69444
GPAT6	Actin Ct	target gene Ct	average value of Actin Ct	ΔCt	ΔΔCt	2-ΔΔCt		Actin Ct	target gene Ct	average value of Actin Ct	ΔCt	ΔΔCt	2-ΔΔCt		Actin Ct	target gene Ct	average value of Actin Ct	ΔCt	ΔΔCt	2-ΔΔCt		Actin Ct	target gene Ct	average value of Actin Ct	ΔCt	ΔΔCt	2-ΔΔCt
	21.81	23.82	21.6656	2.15444	-1.72556	3.30707		21.66	24.56	21.9267	2.63333	-1.24667	2.37293		21.5	25.33	21.7689	3.56111	-0.318889	1.24737		21.5	24.93	21.5	3.43	-0.45	1.36604
	21.14	24.26		2.59444	-1.28556	2.43776		21.17	24.51		2.58333	-1.29667	2.45661		22.12	25.85		4.08111	0.201111	0.86988		21.26	24.52		3.02	-0.86	1.81504
	21.61	24.31		2.64444	-1.23556	2.35472		22.36	24.2		2.27333	-1.60667	3.04547		22.01	25.04		3.27111	-0.608889	1.52508		21.7	24.6		3.1	-0.78	1.71713
	22.05	23.66		1.99444	-1.88556	3.69495		21.37	24.65		2.72333	-1.15667	2.22942		22.27	25.71		3.94111	0.0611111	0.958526		21.58	24.79		3.29	-0.59	1.50525
	22.09	23.79		2.12444	-1.75556	3.37656		22.27	23.92		1.99333	-1.88667	3.6978		21.5	25.9		4.13111	0.251111	0.840249		21.81	25.07		3.57	-0.31	1.23971
	22.15	24.29		2.62444	-1.25556	2.38759		22.21	24.17		2.24333	-1.63667	3.10947		21.3	25.81		4.04111	0.161111	0.894336		21.7	24.59		3.09	-0.79	1.72907
	21.61	24.41		2.74444	-1.13556	2.19703		22.49	24.3		2.37333	-1.50667	2.84153		21.61	25.74		3.97111	0.0911111	0.938799		21.15	25.2		3.7	-0.18	1.13288
	21.44	23.67		2.00444	-1.87556	3.66943		21.83	24.06		2.13333	-1.74667	3.35582		21.77	25.99		4.22111	0.341111	0.789433		21.01	24.9		3.4	-0.48	1.39474
	21.09	23.98		2.31444	-1.56556	2.95991		21.98	23.74		1.81333	-2.06667	4.18918		21.84	25.47		3.70111	-0.178889	1.13201		21.79	24.85		3.35	-0.53	1.44393
				3.88							3.88							3.88							3.88
GPAT1	Actin Ct	target gene Ct	average value of Actin Ct	ΔCt	ΔΔCt	2-ΔΔCt		Actin Ct	target gene Ct	average value of Actin Ct	ΔCt	ΔΔCt	2-ΔΔCt		Actin Ct	target gene Ct	average value of Actin Ct	ΔCt	ΔΔCt	2-ΔΔCt		Actin Ct	target gene Ct	average value of Actin Ct	ΔCt	ΔΔCt	2-ΔΔCt
	21.81	25.46	21.6656	3.79444	-0.647778	1.56675		21.66	25.87	21.9267	3.94333	-0.498889	1.41312		21.5	25.88	21.7689	4.11111	-0.331111	1.25798		21.5	25.71	21.5	4.21	-0.232222	1.17464
	21.14	25.32		3.65444	-0.787778	1.72641		21.17	25.69		3.76333	-0.678889	1.60091		22.12	25.87		4.10111	-0.341111	1.26673		21.26	25.97		4.47	0.0277778	0.98093
	21.61	25.05		3.38444	-1.05778	2.08172		22.36	25.93		4.00333	-0.438889	1.35556		22.01	26.39		4.62111	0.178889	0.883383		21.7	26.46		4.96	0.517778	0.698447
	22.05	25.32		3.65444	-0.787778	1.72641		21.37	25.52		3.59333	-0.848889	1.80111		22.27	26.6		4.83111	0.388889	0.763718		21.58	25.67		4.17	-0.272222	1.20767
	22.09	25.67		4.00444	-0.437778	1.35452		22.27	25.25		3.32333	-1.11889	2.1718		21.5	26.71		4.94111	0.498889	0.707652		21.81	25.73		4.23	-0.212222	1.15847
	22.15	25.36		3.69444	-0.747778	1.6792		22.21	25.71		3.78333	-0.658889	1.57887		21.3	26.36		4.59111	0.148889	0.901945		21.7	26.02		4.52	0.0777778	0.947516
	21.61	25.82		4.15444	-0.287778	1.22076		22.49	25.46		3.53333	-0.908889	1.8776		21.61	26.38		4.61111	0.168889	0.889527		21.15	26.36		4.86	0.417778	0.748577
	21.44	25.84		4.17444	-0.267778	1.20395		21.83	25.41		3.48333	-0.958889	1.94381		21.77	25.76		3.99111	-0.451111	1.36709		21.01	25.59		4.09	-0.352222	1.27653
	21.09	25.25		3.58444	-0.857778	1.81224		21.98	24.97		3.04333	-1.39889	2.63698		21.84	25.95		4.18111	-0.261111	1.1984		21.79	25.62		4.12	-0.322222	1.25025
				4.44222							4.44222							4.44222							4.44222

## Sheet: Fig. 5
	Fig. 5c The relative expression of ClGDPD1
	pLGN							line1							line2							line3							line4							line5
	Actin Ct	target gene Ct	average value of Actin Ct	ΔCt	ΔΔCt	2-ΔΔCt		Actin Ct	target gene Ct	average value of Actin Ct	ΔCt	ΔΔCt	2-ΔΔCt		Actin Ct	target gene Ct	average value of Actin Ct	ΔCt	ΔΔCt	2-ΔΔCt		Actin Ct	target gene Ct	average value of Actin Ct	ΔCt	ΔΔCt	2-ΔΔCt		Actin Ct	target gene Ct	average value of Actin Ct	ΔCt	ΔΔCt	2-ΔΔCt		Actin Ct	target gene Ct	average value of Actin Ct	ΔCt	ΔΔCt	2-ΔΔCt
	21.21	27.62	21.5589	6.06111	-0.292222	1.22452		21.38	26.33	21.6456	4.68444	-1.66889	3.1797		21.2	25.21	21.4333	3.77667	-2.57667	5.9656		22.36	26.75	21.9433	4.80667	-1.54667	2.92141		21.35	26.33	21.6478	4.68222	-1.67111	3.1846		22.2	26.42	21.8978	4.52222	-1.83111	3.55811
	21.67	28.05		6.49111	0.137778	0.908918		21.94	26.06		4.41444	-1.93889	3.8341		21.47	25.48		4.04667	-2.30667	4.94739		22.28	26.93		4.98667	-1.36667	2.57874		21.82	25.77		4.12222	-2.23111	4.69495		22.34	25.9		4.00222	-2.35111	5.10217
	21.5	28.34		6.78111	0.427778	0.743406		21.22	26.49		4.84444	-1.50889	2.84591		21.33	25.33		3.89667	-2.45667	5.48947		22	27.1		5.15667	-1.19667	2.29209		21.77	26.28		4.63222	-1.72111	3.2969		21.96	26.35		4.45222	-1.90111	3.73501
	21.33	27.99		6.43111	0.0777778	0.947516		21.56	25.85		4.20444	-2.14889	4.43486		21.14	25.6		4.16667	-2.18667	4.55252		21.96	26.77		4.82667	-1.52667	2.88119		21.69	26.1		4.45222	-1.90111	3.73501		21.85	26.21		4.31222	-2.04111	4.11562
	21.49	27.84		6.28111	-0.0722222	1.05133		21.46	25.93		4.28444	-2.06889	4.19563		21.89	25.55		4.11667	-2.23667	4.71307		22.45	27.36		5.41667	-0.936667	1.9141		21.94	25.92		4.27222	-2.08111	4.23133		22.03	26.02		4.12222	-2.23111	4.69495
	21.77	27.6		6.04111	-0.312222	1.24162		21.8	26.35		4.70444	-1.64889	3.13592		21.55	24.87		3.43667	-2.91667	7.55099		21.62	27.4		5.45667	-0.896667	1.86176		21.42	25.79		4.14222	-2.21111	4.63032		21.6	25.76		3.86222	-2.49111	5.62211
	21.86	28.11		6.55111	0.197778	0.871893		22.12	26.18		4.53444	-1.81889	3.52809		21.72	25.14		3.70667	-2.64667	6.26219		21.78	27.18		5.23667	-1.11667	2.16845		21.56	25.82		4.17222	-2.18111	4.53503		21.85	25.98		4.08222	-2.27111	4.82695
	21.58	27.73		6.17111	-0.182222	1.13463		21.51	26.76		5.11444	-1.23889	2.36017		21.34	25.31		3.87667	-2.47667	5.5661		21.45	26.88		4.93667	-1.41667	2.66968		21.78	25.67		4.02222	-2.33111	5.03193		21.51	26.11		4.21222	-2.14111	4.41102
	21.62	27.93		6.37111	0.0177778	0.987753		21.82	25.82		4.17444	-2.17889	4.52805		21.26	25.02		3.58667	-2.76667	6.80534		21.59	26.92		4.97667	-1.37667	2.59668		21.5	26.12		4.47222	-1.88111	3.68359		21.74	26.54		4.64222	-1.71111	3.27413
				6.35333							6.35333							6.35333							6.35333							6.35333							6.35333
	Fig. 5d The relative expression of CP
	pLGN							line1							line2							line3							line4							line5
	Actin Ct	target gene Ct	average value of Actin Ct	ΔCt	ΔΔCt	2-ΔΔCt		Actin Ct	target gene Ct	average value of Actin Ct	ΔCt	ΔΔCt	2-ΔΔCt		Actin Ct	target gene Ct	average value of Actin Ct	ΔCt	ΔΔCt	2-ΔΔCt		Actin Ct	target gene Ct	average value of Actin Ct	ΔCt	ΔΔCt	2-ΔΔCt		Actin Ct	target gene Ct	average value of Actin Ct	ΔCt	ΔΔCt	2-ΔΔCt		Actin Ct	target gene Ct	average value of Actin Ct	ΔCt	ΔΔCt	2-ΔΔCt
	21.48	27.01	21.4922	5.51778	-0.222222	1.16653		21.54	28.1	21.2511	6.84889	1.10889	0.463651		21.35	29.95	21.4389	8.51111	2.77111	0.146492		21.58	28.1	21.5933	6.50667	0.766667	0.587774		21.57	29.25	21.5278	7.72222	1.98222	0.2531		21.25	29.32	21.5244	7.79556	2.05556	0.240556
	21.27	27.15		5.65778	-0.0822222	1.05865		20.59	27.84		6.58889	0.848889	0.555212		21.62	29.44		8.00111	2.26111	0.208611		21.63	27.96		6.36667	0.626667	0.647671		21.3	28.76		7.23222	1.49222	0.355465		21.7	29.49		7.96556	2.22556	0.213816
	21.84	27.18		5.68778	-0.0522222	1.03686		21.86	27.76		6.50889	0.768889	0.586869		21.47	29.74		8.30111	2.56111	0.169445		21.79	28.44		6.84667	1.10667	0.464366		21.62	29.42		7.89222	2.15222	0.224966		21.68	29.44		7.91556	2.17556	0.221357
	21.45	27.27		5.77778	0.0377778	0.974154		21.38	28.36		7.10889	1.36889	0.387189		21.38	30.02		8.58111	2.84111	0.139553		21.35	28.03		6.43667	0.696667	0.616996		21.48	29.11		7.58222	1.84222	0.278892		21.33	29.62		8.09556	2.35556	0.195392
	21.55	27.25		5.75778	0.0177778	0.987753		21.2	28.71		7.45889	1.71889	0.303783		21.4	29.33		7.89111	2.15111	0.225139		21.42	28.23		6.63667	0.896667	0.537126		21.75	29.2		7.67222	1.93222	0.262025		21.59	28.95		7.42556	1.68556	0.310883
	21.46	27.48		5.98778	0.247778	0.842193		21.07	27.7		6.44889	0.708889	0.611791		21.57	29.95		8.51111	2.77111	0.146492		21.59	28.41		6.81667	1.07667	0.474123		21.39	29.16		7.63222	1.89222	0.269392		21.46	29.42		7.89556	2.15556	0.224447
	21.77	27.47		5.97778	0.237778	0.848051		21.32	28.12		6.86889	1.12889	0.457268		21.25	29.6		8.16111	2.42111	0.186712		21.87	28.32		6.72667	0.986667	0.504642		21.88	29.33		7.80222	2.06222	0.239447		21.52	29.67		8.14556	2.40556	0.188736
	20.88	26.8		5.30778	-0.432222	1.34931		21.32	28.61		7.35889	1.61889	0.325586		21.33	30.21		8.77111	3.03111	0.122333		21.66	28.48		6.88667	1.14667	0.451668		21.35	28.9		7.37222	1.63222	0.322591		21.85	29.72		8.19556	2.45556	0.182307
	21.73	27.48		5.98778	0.247778	0.842193		20.98	27.75		6.49889	0.758889	0.590951		21.58	29.35		7.91111	2.17111	0.22204		21.45	28.09		6.49667	0.756667	0.591862		21.41	28.97		7.44222	1.70222	0.307312		21.34	29.5		7.97556	2.23556	0.212339
				5.74							5.74							5.74							5.74							5.74							5.74
	Fig. 5g The relative expression of the glycerophospholipid metabolism-related genes
	pLGN:ClGDD1								pLGN
	GPDH	Actin Ct	target gene Ct	average value of Actin Ct	ΔCt	ΔΔCt	2-ΔΔCt		Actin Ct	target gene Ct	average value of Actin Ct	ΔCt	ΔΔCt	2-ΔΔCt
		21.98	29.52	21.8767	7.64333	-1.19222	2.28504		22.33	30.75	22.01	8.74	-0.0955556	1.06848
		21.62	30.17		8.29333	-0.542222	1.45621		21.86	30.62		8.61	-0.225556	1.16923
		21.88	30.26		8.38333	-0.452222	1.36815		22.05	30.81		8.8	-0.0355556	1.02495
		21.9	29.88		8.00333	-0.832222	1.78043		22.14	30.95		8.94	0.104444	0.930163
		22.06	29.74		7.86333	-0.972222	1.96186		21.74	30.63		8.62	-0.215556	1.16115
		21.87	30.32		8.44333	-0.392222	1.31241		21.89	30.68		8.67	-0.165556	1.1216
		22.25	29.61		7.73333	-1.10222	2.14685		21.69	31.21		9.2	0.364444	0.776768
		21.63	29.44		7.56333	-1.27222	2.41533		22.08	30.85		8.84	0.00444444	0.996924
		21.7	29.58		7.70333	-1.13222	2.19196		22.31	31.11		9.1	0.264444	0.832519
					8.83556							8.83556
	PLC4	Actin Ct	target gene Ct	average value of Actin Ct	ΔCt	ΔΔCt	2-ΔΔCt		Actin Ct	target gene Ct	average value of Actin Ct	ΔCt	ΔΔCt	2-ΔΔCt
		21.98	31.23	21.8767	9.35333	-0.584444	1.49946		22.33	31.46	22.01	9.45	-0.487778	1.40228
		21.62	31.4		9.52333	-0.414444	1.33279		21.86	31.87		9.86	-0.0777778	1.05539
		21.88	31.06		9.18333	-0.754444	1.68698		22.05	31.62		9.61	-0.327778	1.25508
		21.9	31.22		9.34333	-0.594444	1.50989		22.14	32.06		10.05	0.112222	0.925162
		22.06	30.98		9.10333	-0.834444	1.78317		21.74	31.95		9.94	0.00222222	0.998461
		21.87	30.73		8.85333	-1.08444	2.12056		21.89	32.27		10.26	0.322222	0.799837
		22.25	30.99		9.11333	-0.824444	1.77085		21.69	32.88		10.87	0.932222	0.524051
		21.63	31.35		9.47333	-0.464444	1.37979		22.08	31.77		9.76	-0.177778	1.13114
		21.7	31.42		9.54333	-0.394444	1.31444		22.31	31.65		9.64	-0.297778	1.22925
					9.93778							9.93778
	PLC2	Actin Ct	target gene Ct	average value of Actin Ct	ΔCt	ΔΔCt	2-ΔΔCt		Actin Ct	target gene Ct	average value of Actin Ct	ΔCt	ΔΔCt	2-ΔΔCt
		21.98	29.5	21.8767	7.62333	0.192222	0.875257		22.33	29.44	22.01	7.43	-0.00111111	1.00077
		21.62	29.64		7.76333	0.332222	0.794312		21.86	29.38		7.37	-0.0611111	1.04327
		21.88	29.11		7.23333	-0.197778	1.14693		22.05	29.61		7.6	0.168889	0.889527
		21.9	29.35		7.47333	0.0422222	0.971158		22.14	29.52		7.51	0.0788889	0.946787
		22.06	29.87		7.99333	0.562222	0.677258		21.74	29.37		7.36	-0.0711111	1.05053
		21.87	29		7.12333	-0.307778	1.2378		21.89	29.15		7.14	-0.291111	1.22358
		22.25	29.8		7.92333	0.492222	0.710929		21.69	29.42		7.41	-0.0211111	1.01474
		21.63	29.67		7.79333	0.362222	0.777965		22.08	29.5		7.49	0.0588889	0.960003
		21.7	29.03		7.15333	-0.277778	1.21233		22.31	29.58		7.57	0.138889	0.908218
					7.43111							7.43111
	PLC6	Actin Ct	target gene Ct	average value of Actin Ct	ΔCt	ΔΔCt	2-ΔΔCt		Actin Ct	target gene Ct	average value of Actin Ct	ΔCt	ΔΔCt	2-ΔΔCt
		21.98	30.41	21.8767	8.53333	-1.16778	2.24665		22.33	31.57	22.01	9.56	-0.141111	1.10275
		21.62	30.62		8.74333	-0.957778	1.94232		21.86	31.76		9.75	0.0488889	0.966681
		21.88	30.79		8.91333	-0.787778	1.72641		22.05	31.48		9.47	-0.231111	1.17374
		21.9	30.28		8.40333	-1.29778	2.4585		22.14	31.83		9.82	0.118889	0.920897
		22.06	30.53		8.65333	-1.04778	2.06734		21.74	31.95		9.94	0.238889	0.847398
		21.87	30.6		8.72333	-0.977778	1.96943		21.89	31.62		9.61	-0.0911111	1.06519
		22.25	30.37		8.49333	-1.20778	2.30982		21.69	31.65		9.64	-0.0611111	1.04327
		21.63	30.42		8.54333	-1.15778	2.23113		22.08	31.74		9.73	0.0288889	0.980175
		21.7	30.95		9.07333	-0.627778	1.54518		22.31	31.8		9.79	0.0888889	0.940247
					9.70111							9.70111
	PLD	Actin Ct	target gene Ct	average value of Actin Ct	ΔCt	ΔΔCt	2-ΔΔCt		Actin Ct	target gene Ct	average value of Actin Ct	ΔCt	ΔΔCt	2-ΔΔCt
		21.98	22.51	21.8767	0.633333	-1.42778	2.69032		22.33	24.33	22.01	2.32	0.258889	0.835731
		21.62	22.3		0.423333	-1.63778	3.11186		21.86	24.6		2.59	0.528889	0.693088
		21.88	22.98		1.10333	-0.957778	1.94232		22.05	23.81		1.8	-0.261111	1.1984
		21.9	22.05		0.173333	-1.88778	3.70065		22.14	23.99		1.98	-0.0811111	1.05783
		22.06	22.16		0.283333	-1.77778	3.42898		21.74	23.65		1.64	-0.421111	1.33896
		21.87	22.1		0.223333	-1.83778	3.57459		21.89	24.18		2.17	0.108889	0.927302
		22.25	21.85		-0.0266667	-2.08778	4.25093		21.69	24.06		2.05	-0.0111111	1.00773
		21.63	21.6		-0.276667	-2.33778	5.05523		22.08	24.25		2.24	0.178889	0.883383
		21.7	22.01		0.133333	-1.92778	3.80469		22.31	23.77		1.76	-0.301111	1.23209
					2.06111							2.06111
	PLA	Actin Ct	target gene Ct	average value of Actin Ct	ΔCt	ΔΔCt	2-ΔΔCt		Actin Ct	target gene Ct	average value of Actin Ct	ΔCt	ΔΔCt	2-ΔΔCt
		21.98	25.17	21.8767	3.29333	-0.606667	1.52274		22.33	25.81	22.01	3.8	-0.1	1.07177
		21.62	25.35		3.47333	-0.426667	1.34412		21.86	25.79		3.78	-0.12	1.08673
		21.88	24.68		2.80333	-1.09667	2.1386		22.05	26.2		4.19	0.29	0.817902
		21.9	24.59		2.71333	-1.18667	2.27626		22.14	25.94		3.93	0.03	0.97942
		22.06	24.81		2.93333	-0.966667	1.95432		21.74	25.76		3.75	-0.15	1.10957
		21.87	24.37		2.49333	-1.40667	2.65124		21.89	25.72		3.71	-0.19	1.14076
		22.25	24.61		2.73333	-1.16667	2.24492		21.69	26.11		4.1	0.2	0.870551
		21.63	24.95		3.07333	-0.826667	1.77358		22.08	26.04		4.03	0.13	0.913831
		21.7	25.12		3.24333	-0.656667	1.57644		22.31	25.82		3.81	-0.09	1.06437
					3.9							3.9
	PC	Actin Ct	target gene Ct	average value of Actin Ct	ΔCt	ΔΔCt	2-ΔΔCt		Actin Ct	target gene Ct	average value of Actin Ct	ΔCt	ΔΔCt	2-ΔΔCt
		21.98	22.69	21.8767	0.813333	-1.25222	2.38208		22.33	24.33	22.01	2.32	0.254444	0.83831
		21.62	23.01		1.13333	-0.932222	1.90821		21.86	24.16		2.15	0.0844444	0.943148
		21.88	22.35		0.473333	-1.59222	3.01513		22.05	24.5		2.49	0.424444	0.745126
		21.9	23.37		1.49333	-0.572222	1.48681		22.14	23.79		1.78	-0.285556	1.21888
		22.06	22.82		0.943333	-1.12222	2.17682		21.74	23.94		1.93	-0.135556	1.09852
		21.87	22.95		1.07333	-0.992222	1.98925		21.89	24.11		2.1	0.0344444	0.976408
		22.25	23.12		1.24333	-0.822222	1.76813		21.69	24.25		2.24	0.174444	0.886109
		21.63	23.06		1.18333	-0.882222	1.84321		22.08	23.86		1.85	-0.215556	1.16115
		21.7	22.56		0.683333	-1.38222	2.6067		22.31	23.74		1.73	-0.335556	1.26186
					2.06556							2.06556
	ACC1	Actin Ct	target gene Ct	average value of Actin Ct	ΔCt	ΔΔCt	2-ΔΔCt		Actin Ct	target gene Ct	average value of Actin Ct	ΔCt	ΔΔCt	2-ΔΔCt
		21.98	25.87	21.8767	3.99333	-1.96556	3.90563		22.33	27.69	22.01	5.68	-0.278889	1.21326
		21.62	26.13		4.25333	-1.70556	3.26155		21.86	27.84		5.83	-0.128889	1.09345
		21.88	25.95		4.07333	-1.88556	3.69495		22.05	28.15		6.14	0.181111	0.882023
		21.9	26.25		4.37333	-1.58556	3.00123		22.14	28.33		6.32	0.361111	0.778565
		22.06	25.84		3.96333	-1.99556	3.9877		21.74	28.42		6.41	0.451111	0.731479
		21.87	26.3		4.42333	-1.53556	2.899		21.89	27.7		5.69	-0.268889	1.20488
		22.25	27.27		5.39333	-0.565556	1.47996		21.69	27.81		5.8	-0.158889	1.11643
		21.63	26.25		4.37333	-1.58556	3.00123		22.08	27.65		5.64	-0.318889	1.24737
		21.7	25.77		3.89333	-2.06556	4.18595		22.31	28.13		6.12	0.161111	0.894336
					5.95889							5.95889
	PDCT1	Actin Ct	target gene Ct	average value of Actin Ct	ΔCt	ΔΔCt	2-ΔΔCt		Actin Ct	target gene Ct	average value of Actin Ct	ΔCt	ΔΔCt	2-ΔΔCt
		21.98	23.24	21.8767	1.36333	-0.567778	1.48224		22.33	23.69	22.01	1.68	-0.251111	1.19012
		21.62	23.67		1.79333	-0.137778	1.10021		21.86	23.94		1.93	-0.00111111	1.00077
		21.88	23.49		1.61333	-0.317778	1.24641		22.05	23.88		1.87	-0.0611111	1.04327
		21.9	23.74		1.86333	-0.0677778	1.0481		22.14	23.9		1.89	-0.0411111	1.02891
		22.06	23.01		1.13333	-0.797778	1.73842		21.74	24.16		2.15	0.218889	0.859227
		21.87	23.25		1.37333	-0.557778	1.472		21.89	24.32		2.31	0.378889	0.76903
		22.25	23.34		1.46333	-0.467778	1.38298		21.69	23.75		1.74	-0.191111	1.14164
		21.63	23.2		1.32333	-0.607778	1.52391		22.08	23.81		1.8	-0.131111	1.09514
		21.7	23.11		1.23333	-0.697778	1.622		22.31	24.02		2.01	0.0788889	0.946787
					1.93111							1.93111
	GPAT6	Actin Ct	target gene Ct	average value of Actin Ct	ΔCt	ΔΔCt	2-ΔΔCt		Actin Ct	target gene Ct	average value of Actin Ct	ΔCt	ΔΔCt	2-ΔΔCt
		21.98	29.58	21.8767	7.70333	0.275556	0.826132		22.33	29.36	22.01	7.35	-0.0777778	1.05539
		21.62	29.9		8.02333	0.595556	0.66179		21.86	29.8		7.79	0.362222	0.777965
		21.88	29.61		7.73333	0.305556	0.809131		22.05	29.61		7.6	0.172222	0.887475
		21.9	29.72		7.84333	0.415556	0.749731		22.14	29.44		7.43	0.00222222	0.998461
		22.06	29.43		7.55333	0.125556	0.916651		21.74	29.18		7.17	-0.257778	1.19564
		21.87	29.85		7.97333	0.545556	0.685128		21.89	29.52		7.51	0.0822222	0.944602
		22.25	30.12		8.24333	0.815556	0.56819		21.69	29.27		7.26	-0.167778	1.12333
		21.63	29.74		7.86333	0.435556	0.739409		22.08	29.41		7.4	-0.0277778	1.01944
		21.7	30.02		8.14333	0.715556	0.608971		22.31	29.35		7.34	-0.0877778	1.06273
					7.42778							7.42778
	GPAT1	Actin Ct	target gene Ct	average value of Actin Ct	ΔCt	ΔΔCt	2-ΔΔCt		Actin Ct	target gene Ct	average value of Actin Ct	ΔCt	ΔΔCt	2-ΔΔCt
		21.98	26.42	21.8767	4.54333	-1.48333	2.79594		22.33	28.25	22.01	6.24	0.213333	0.862542
		21.62	25.82		3.94333	-2.08333	4.23785		21.86	28.16		6.15	0.123333	0.918064
		21.88	26.7		4.82333	-1.20333	2.30271		22.05	27.66		5.65	-0.376667	1.29834
		21.9	26.18		4.30333	-1.72333	3.30198		22.14	28.4		6.39	0.363333	0.777366
		22.06	26.35		4.47333	-1.55333	2.93494		21.74	28.03		6.02	-0.00666667	1.00463
		21.87	25.88		4.00333	-2.02333	4.06522		21.89	28.11		6.1	0.0733333	0.950439
		22.25	26.71		4.83333	-1.19333	2.2868		21.69	27.92		5.91	-0.116667	1.08423
		21.63	26.02		4.14333	-1.88333	3.68926		22.08	27.85		5.84	-0.186667	1.13813
		21.7	26.54		4.66333	-1.36333	2.57279		22.31	27.95		5.94	-0.0866667	1.06191
					6.02667							6.02667
	Fig. 5h The G3P content
	nmol/L
	0	0.255501
	100	0.430613
	200	0.723208
	400	1.00456
	800	1.6181
	1600	2.63548
	y=0.0015x+0.3524
	pLGN:ClGDD1	pLGN
	0.78856	0.467604			290.773	76.8027
	0.691547	0.457932			226.098	70.3547
	0.808205	0.490848			303.87	92.2987
	0.909319	0.533559			371.279	120.773
	0.71478	0.482877			241.587	86.9847
	0.865123	0.420783			341.815	45.5887
	0.797273	0.525472			296.582	115.381
	0.698697	0.459749			230.865	71.566
	Fig. 5i The GPDH content
	mU/mL
	0	0.135735
	5	0.310026
	10	0.420219
	20	0.606214
	40	0.92945
	80	1.54191
	pLGN:ClGDD1	pLGN
	0.680668	0.494682			27.2644	16.2593
	0.785026	0.542831			33.4394	19.1083
	0.773686	0.502638			32.7684	16.7301
	0.844653	0.495429			36.9676	16.3035
	0.750334	0.516302			31.3866	17.5386
	0.867172	0.503483			38.3001	16.7801
	0.842321	0.537457			36.8296	18.7904
	0.817154	0.458853			35.3405	14.1392
	Fig. 5j The PLA2 content
	U/mL
	0	0.142525
	2.5	0.322707
	5	0.414066
	10	0.73583
	20	1.20127
	40	1.96078
	pLGN:ClGDD1	pLGN
	0.315138	0.271545			2.25361	1.28703
	0.305654	0.252621			2.04333	0.867428
	0.2811	0.259856			1.49889	1.02785
	0.357817	0.239467			3.19993	0.575765
	0.252745	0.249915			0.870177	0.807428
	0.296113	0.24419			1.83177	0.680488
	0.327164	0.265612			2.52027	1.15548
	0.27896	0.257688			1.45144	0.979778
	Fig. 5k The PC content
	μmol/L
	0	0.130925
	25	0.302293
	50	0.459784
	100	0.744711
	200	1.16583
	400	1.97635
	pLGN:ClGDD1	pLGN
	0.285948	0.254114		16.3662	9.292
	0.280386	0.254144		15.1302	9.29867
	0.334769	0.253821		27.2153	9.22689
	0.283934	0.24371		15.9187	6.98
	0.273845	0.262902		13.6767	11.2449
	0.289995	0.241113		17.2656	6.40289
	0.279216	0.249198		14.8702	8.19956
	0.295679	0.268948		18.5287	12.5884
	Fig. 5l The PAL content (U/g)
	pLGN:ClGDD1	pLGN
	1.24857	1.09261	0.993672	53.3257	26.3446
	1.29912	1.14791	0.941666	62.0708	35.9115
	1.19789	1.08778	0.906514	44.558	25.509
	1.21026	1.11043	0.909075	46.698	29.4274
	1.26314	1.14507	0.950719	55.8463	35.4202
			0.940329
	Fig.5m The relative expression of SAR-related genes
		pLGN:ClGDD1							pLGN
	NPR1	Actin Ct	target gene Ct	average value of Actin Ct	ΔCt	ΔΔCt	2-ΔΔCt		Actin Ct	target gene Ct	average value of Actin Ct	ΔCt	ΔΔCt	2-ΔΔCt
		21.98	25.25	21.8767	3.37333	-2.22	4.65893		22.33	27.48	22.01	5.47	-0.123333	1.08925
		21.62	25.69		3.81333	-1.78	3.43426		21.86	27.63		5.62	0.0266667	0.981686
		21.88	25.97		4.09333	-1.5	2.82843		22.05	27.85		5.84	0.246667	0.842842
		21.9	25.81		3.93333	-1.66	3.16017		22.14	27.96		5.95	0.356667	0.780967
		22.06	25.7		3.82333	-1.77	3.41054		21.74	27.24		5.23	-0.363333	1.28639
		21.87	25.88		4.00333	-1.59	3.01049		21.89	27.5		5.49	-0.103333	1.07425
		22.25	25.96		4.08333	-1.51	2.8481		21.69	27.51		5.5	-0.0933333	1.06683
		21.63	26.13		4.25333	-1.34	2.53151		22.08	27.82		5.81	0.216667	0.860551
		21.7	26.2		4.32333	-1.27	2.41162		22.31	27.44		5.43	-0.163333	1.11987
					5.59333							5.59333
	PR4	Actin Ct	target gene Ct	average value of Actin Ct	ΔCt	ΔΔCt	2-ΔΔCt		Actin Ct	target gene Ct	average value of Actin Ct	ΔCt	ΔΔCt	2-ΔΔCt
		21.98	29.42	21.8767	7.54333	-3.25	9.51366		22.33	32.7	22.01	10.69	-0.103333	1.07425
		21.62	29.85		7.97333	-2.82	7.06162		21.86	32.69		10.68	-0.113333	1.08172
		21.88	29.31		7.43333	-3.36	10.2674		22.05	32.58		10.57	-0.223333	1.16743
		21.9	29.2		7.32333	-3.47	11.0809		22.14	33.12		11.11	0.316667	0.802923
		22.06	29.55		7.67333	-3.12	8.69388		21.74	33.09		11.08	0.286667	0.819794
		21.87	29.43		7.55333	-3.24	9.44794		21.89	32.87		10.86	0.0666667	0.954842
		22.25	29.75		7.87333	-2.92	7.56846		21.69	32.56		10.55	-0.243333	1.18372
		21.63	29.83		7.95333	-2.84	7.1602		22.08	32.64		10.63	-0.163333	1.11987
		21.7	29.5		7.62333	-3.17	9.00047		22.31	32.98		10.97	0.176667	0.884745
					10.7933							10.7933
	EDS1	Actin Ct	target gene Ct	average value of Actin Ct	ΔCt	ΔΔCt	2-ΔΔCt		Actin Ct	target gene Ct	average value of Actin Ct	ΔCt	ΔΔCt	2-ΔΔCt
		21.98	25.4	21.8767	3.52333	-1.53556	2.899		22.33	27.22	22.01	5.21	0.151111	0.900557
		21.62	25.39		3.51333	-1.54556	2.91916		21.86	27.68		5.67	0.611111	0.654692
		21.88	25.78		3.90333	-1.15556	2.2277		22.05	26.95		4.94	-0.118889	1.0859
		21.9	25.16		3.28333	-1.77556	3.4237		22.14	26.84		4.83	-0.228889	1.17193
		22.06	25.23		3.35333	-1.70556	3.26155		21.74	27.05		5.04	-0.0188889	1.01318
		21.87	25.41		3.53333	-1.52556	2.87898		21.89	27.11		5.1	0.0411111	0.971906
		22.25	25.6		3.72333	-1.33556	2.52373		21.69	26.88		4.87	-0.188889	1.13989
		21.63	25.49		3.61333	-1.44556	2.72368		22.08	26.7		4.69	-0.368889	1.29136
		21.7	25.83		3.95333	-1.10556	2.15182		22.31	27.19		5.18	0.121111	0.919479
					5.05889							5.05889
	R	Actin Ct	target gene Ct	average value of Actin Ct	ΔCt	ΔΔCt	2-ΔΔCt		Actin Ct	target gene Ct	average value of Actin Ct	ΔCt	ΔΔCt	2-ΔΔCt
		21.98	26.35	21.8767	4.47333	-1.57667	2.9828		22.33	27.68	22.01	5.67	-0.38	1.30134
		21.62	26.49		4.61333	-1.43667	2.70695		21.86	28.35		6.34	0.29	0.817902
		21.88	26.79		4.91333	-1.13667	2.19872		22.05	28.14		6.13	0.08	0.946058
		21.9	26.7		4.82333	-1.22667	2.34026		22.14	27.69		5.68	-0.37	1.29235
		22.06	26.98		5.10333	-0.946667	1.92741		21.74	27.97		5.96	-0.09	1.06437
		21.87	26.81		4.93333	-1.11667	2.16845		21.89	28.11		6.1	0.05	0.965936
		22.25	27.15		5.27333	-0.776667	1.71317		21.69	28.43		6.42	0.37	0.773782
		21.63	26.83		4.95333	-1.09667	2.1386		22.08	28.25		6.24	0.19	0.876606
		21.7	27		5.12333	-0.926667	1.90088		22.31	27.92		5.91	-0.14	1.10191
					6.05							6.05
	UEP1	Actin Ct	target gene Ct	average value of Actin Ct	ΔCt	ΔΔCt	2-ΔΔCt		Actin Ct	target gene Ct	average value of Actin Ct	ΔCt	ΔΔCt	2-ΔΔCt
		21.98	24.39	21.8767	2.51333	-1.02667	2.03731		22.33	25.69	22.01	3.68	0.14	0.907519
		21.62	24.28		2.40333	-1.13667	2.19872		21.86	25.48		3.47	-0.07	1.04972
		21.88	24.61		2.73333	-0.806667	1.74917		22.05	25.33		3.32	-0.22	1.16473
		21.9	23.95		2.07333	-1.46667	2.76383		22.14	25.71		3.7	0.16	0.895025
		22.06	23.8		1.92333	-1.61667	3.06666		21.74	25.62		3.61	0.07	0.952638
		21.87	24.18		2.30333	-1.23667	2.35653		21.89	25.6		3.59	0.05	0.965936
		22.25	24.35		2.47333	-1.06667	2.09459		21.69	25.44		3.43	-0.11	1.07923
		21.63	24.11		2.23333	-1.30667	2.47369		22.08	25.41		3.4	-0.14	1.10191
		21.7	23.82		1.94333	-1.59667	3.02444		22.31	25.67		3.66	0.12	0.920188
					3.54							3.54
	HIN1	Actin Ct	target gene Ct	average value of Actin Ct	ΔCt	ΔΔCt	2-ΔΔCt		Actin Ct	target gene Ct	average value of Actin Ct	ΔCt	ΔΔCt	2-ΔΔCt
		21.98	29.23	21.8767	7.35333	-1.31444	2.48707		22.33	30.49	22.01	8.48	-0.187778	1.13901
		21.62	29.58		7.70333	-0.964444	1.95131		21.86	30.62		8.61	-0.0577778	1.04086
		21.88	29.61		7.73333	-0.934444	1.91115		22.05	30.8		8.79	0.122222	0.918771
		21.9	29.42		7.54333	-1.12444	2.18018		22.14	30.53		8.52	-0.147778	1.10786
		22.06	29.5		7.62333	-1.04444	2.06257		21.74	30.25		8.24	-0.427778	1.34516
		21.87	29.84		7.96333	-0.704444	1.62952		21.89	30.77		8.76	0.0922222	0.938077
		22.25	29.7		7.82333	-0.844444	1.79557		21.69	30.61		8.6	-0.0677778	1.0481
		21.63	29.35		7.47333	-1.19444	2.28857		22.08	31.08		9.07	0.402222	0.756692
		21.7	29.66		7.78333	-0.884444	1.84605		22.31	30.95		8.94	0.272222	0.828043
					8.66778							8.66778
	PAL	Actin Ct	target gene Ct	average value of Actin Ct	ΔCt	ΔΔCt	2-ΔΔCt		Actin Ct	target gene Ct	average value of Actin Ct	ΔCt	ΔΔCt	2-ΔΔCt
		21.98	24.35	21.8767	2.47333	-2.52667	5.76239		22.33	26.75	22.01	4.74	-0.26	1.19748
		21.62	24.69		2.81333	-2.18667	4.55252		21.86	26.84		4.83	-0.17	1.12506
		21.88	24.71		2.83333	-2.16667	4.48985		22.05	26.9		4.89	-0.11	1.07923
		21.9	24.88		3.00333	-1.99667	3.99077		22.14	26.88		4.87	-0.13	1.09429
		22.06	24.59		2.71333	-2.28667	4.87927		21.74	27.36		5.35	0.35	0.784584
		21.87	24.6		2.72333	-2.27667	4.84557		21.89	27.42		5.41	0.41	0.752623
		22.25	24.52		2.64333	-2.35667	5.12186		21.69	26.77		4.76	-0.24	1.18099
		21.63	24.77		2.89333	-2.10667	4.30695		22.08	27.12		5.11	0.11	0.926588
		21.7	24.9		3.02333	-1.97667	3.93583		22.31	27.05		5.04	0.04	0.972655
					5							5

## Sheet: Fig. 6
	Fig. 6b
	CC							CK							CC	CK
PR4	Actin Ct	target gene Ct	average value of Actin Ct	ΔCt	ΔΔCt	2-ΔΔCt		Actin Ct	target gene Ct	average value of Actin Ct	ΔCt	ΔΔCt	2-ΔΔCt		count	count
	21.59	26.87	21.5478	5.32222	-0.901111	1.8675		21.03	27.17	21.5867	5.58333	-0.355556	1.27948		34338	63
	21.52	26.52		4.97222	-1.25111	2.38025		22.21	27.44		5.85333	-0.0855556	1.0611		47644	138
	21.65	27.38		5.83222	-0.391111	1.3114		21.35	27.51		5.92333	-0.0155556	1.01084		27643	85
	21.66	27.22		5.67222	-0.551111	1.46521		21.8	27.44		5.85333	-0.0855556	1.0611		42662	57
	21.53	26.66		5.11222	-1.11111	2.16012		21.5	28.57		6.98333	1.04444	0.484832
	21.69	27.42		5.87222	-0.351111	1.27554		22.06	27.41		5.82333	-0.115556	1.08339
	21.85	26.85		5.30222	-0.921111	1.89357		21.51	26.93		5.34333	-0.595556	1.51105
	21.08	26.37		4.82222	-1.40111	2.64105		21.23	27.59		6.00333	0.0644444	0.956314
	21.36	26.32		4.77222	-1.45111	2.73419		21.59	27.67		6.08333	0.144444	0.904728
				6.22333							5.93889
EDS1	Actin Ct	target gene Ct	average value of Actin Ct	ΔCt	ΔΔCt	2-ΔΔCt		Actin Ct	target gene Ct	average value of Actin Ct	ΔCt	ΔΔCt	2-ΔΔCt
	21.59	26.33	21.5478	4.78222	-0.646667	1.56555		21.03	27.31	21.5867	5.72333	0.294444	0.815386		2750	677
	21.52	26.14		4.59222	-0.836667	1.78592		22.21	26.79		5.20333	-0.225556	1.16923		3029	923
	21.65	25.55		4.00222	-1.42667	2.68825		21.35	26.61		5.02333	-0.405556	1.3246		4924	698
	21.66	26.2		4.65222	-0.776667	1.71317		21.8	26.58		4.99333	-0.435556	1.35243		3088	519
	21.53	25.44		3.89222	-1.53667	2.90123		21.5	26.78		5.19333	-0.235556	1.17736
	21.69	25.6		4.05222	-1.37667	2.59668		22.06	26.88		5.29333	-0.135556	1.09852
	21.85	25.35		3.80222	-1.62667	3.08799		21.51	27.26		5.67333	0.244444	0.844141
	21.08	25.67		4.12222	-1.30667	2.47369		21.23	27.27		5.68333	0.254444	0.83831
	21.36	25.75		4.20222	-1.22667	2.34026		21.59	27.66		6.07333	0.644444	0.639739
				5.42889							5.42889
HIN1	Actin Ct	target gene Ct	average value of Actin Ct	ΔCt	ΔΔCt	2-ΔΔCt		Actin Ct	target gene Ct	average value of Actin Ct	ΔCt	ΔΔCt	2-ΔΔCt
	21.59	29.59	21.5478	8.04222	-1.61333	3.05958		21.03	31.78	21.5867	10.1933	0.537778	0.688831		10654	6717
	21.52	30.24		8.69222	-0.963333	1.94981		22.21	30.92		9.33333	-0.322222	1.25025		10948	5837
	21.65	30.1		8.55222	-1.10333	2.14851		21.35	31.15		9.56333	-0.0922222	1.06601		10937	8807
	21.66	28.75		7.20222	-2.45333	5.4768		21.8	31.62		10.0333	0.377778	0.769622		9284	9825
	21.53	29.59		8.04222	-1.61333	3.05958		21.5	30.96		9.37333	-0.282222	1.21607
	21.69	28.33		6.78222	-2.87333	7.32756		22.06	30.66		9.07333	-0.582222	1.49715
	21.85	28.78		7.23222	-2.42333	5.36409		21.51	31.3		9.71333	0.0577778	0.960743
	21.08	29.21		7.66222	-1.99333	3.98156		21.23	31.27		9.68333	0.0277778	0.98093
	21.36	29.85		8.30222	-1.35333	2.55502		21.59	31.52		9.93333	0.277778	0.824861
				9.65556							9.65556
PAL	Actin Ct	target gene Ct	average value of Actin Ct	ΔCt	ΔΔCt	2-ΔΔCt		Actin Ct	target gene Ct	average value of Actin Ct	ΔCt	ΔΔCt	2-ΔΔCt
	21.59	24.97	21.5478	3.42222	-2.00111	4.00308		21.03	26.75	21.5867	5.16333	-0.26	1.19748		45865	5405
	21.52	24.87		3.32222	-2.10111	4.2904		22.21	26.84		5.25333	-0.17	1.12506		58297	5142
	21.65	25.12		3.57222	-1.85111	3.60778		21.35	26.9		5.31333	-0.11	1.07923		88079	6405
	21.66	25.28		3.73222	-1.69111	3.22905		21.8	26.88		5.29333	-0.13	1.09429		48505	5449
	21.53	24.88		3.33222	-2.09111	4.26076		21.5	27.36		5.77333	0.35	0.784584
	21.69	25.35		3.80222	-1.62111	3.07612		22.06	27.42		5.83333	0.41	0.752623
	21.85	25.22		3.67222	-1.75111	3.36618		21.51	26.77		5.18333	-0.24	1.18099
	21.08	24.9		3.35222	-2.07111	4.2021		21.23	27.12		5.53333	0.11	0.926588
	21.36	25.03		3.48222	-1.94111	3.84001		21.59	27.05		5.46333	0.04	0.972655
				5.42333							5.42333
PLC2	Actin Ct	target gene Ct	average value of Actin Ct	ΔCt	ΔΔCt	2-ΔΔCt		Actin Ct	target gene Ct	average value of Actin Ct	ΔCt	ΔΔCt	2-ΔΔCt
	21.59	29.09	21.5478	7.54222	-0.563333	1.47768		21.03	29.61	21.5867	8.02333	-0.0822222	1.05865		120	591
	21.52	29.47		7.92222	-0.183333	1.1355		22.21	29.64		8.05333	-0.0522222	1.03686		150	464
	21.65	29.86		8.31222	0.206667	0.866537		21.35	29.75		8.16333	0.0577778	0.960743		228	422
	21.66	29.42		7.87222	-0.233333	1.17555		21.8	29.83		8.24333	0.137778	0.908918		169	361
	21.53	30.02		8.47222	0.366667	0.775572		21.5	29.34		7.75333	-0.352222	1.27653
	21.69	30		8.45222	0.346667	0.786399		22.06	29.68		8.09333	-0.0122222	1.00851
	21.85	30.25		8.70222	0.596667	0.66128		21.51	29.79		8.20333	0.0977778	0.934471
	21.08	30.41		8.86222	0.756667	0.591862		21.23	29.87		8.28333	0.177778	0.884064
	21.36	29.65		8.10222	-0.00333333	1.00231		21.59	29.72		8.13333	0.0277778	0.98093
				8.10556							8.10556
PLD	Actin Ct	target gene Ct	average value of Actin Ct	ΔCt	ΔΔCt	2-ΔΔCt		Actin Ct	target gene Ct	average value of Actin Ct	ΔCt	ΔΔCt	2-ΔΔCt
	21.59	22.78	21.5478	1.23222	-1.00889	2.01236		21.03	23.64	21.5867	2.05333	-0.187778	1.13901		2027	508
	21.52	22.5		0.952222	-1.28889	2.4434		22.21	24.02		2.43333	0.192222	0.875257		2653	687
	21.65	22.39		0.842222	-1.39889	2.63698		21.35	24.25		2.66333	0.422222	0.746274		5915	1098
	21.66	22.66		1.11222	-1.12889	2.1869		21.8	23.76		2.17333	-0.0677778	1.0481		2485	1003
	21.53	22.51		0.962222	-1.27889	2.42652		21.5	23.6		2.01333	-0.227778	1.17103
	21.69	22.87		1.32222	-0.918889	1.89066		22.06	23.34		1.75333	-0.487778	1.40228
	21.85	22.23		0.682222	-1.55889	2.94627		21.51	23.86		2.27333	0.0322222	0.977913
	21.08	22.01		0.462222	-1.77889	3.43162		21.23	23.73		2.14333	-0.0977778	1.07012
	21.36	22.16		0.612222	-1.62889	3.09275		21.59	24.25		2.66333	0.422222	0.746274
				2.24111							2.24111
NPK1	Actin Ct	target gene Ct	average value of Actin Ct	ΔCt	ΔΔCt	2-ΔΔCt		Actin Ct	target gene Ct	average value of Actin Ct	ΔCt	ΔΔCt	2-ΔΔCt
	21.59	23.58	21.5478	2.03222	-1.60222	3.03611		21.03	25.69	21.5867	4.10333	0.468889	0.722521		478	32
	21.52	24.2		2.65222	-0.982222	1.97551		22.21	25.28		3.69333	0.0588889	0.960003		322	49
	21.65	24.32		2.77222	-0.862222	1.81784		21.35	26		4.41333	0.778889	0.582815		263	39
	21.66	23.92		2.37222	-1.26222	2.39865		21.8	24.45		2.86333	-0.771111	1.70658		213	55
	21.53	24.41		2.86222	-0.772222	1.7079		21.5	25.6		4.01333	0.378889	0.76903
	21.69	23.82		2.27222	-1.36222	2.57081		22.06	25.17		3.58333	-0.0511111	1.03606
	21.85	23.87		2.32222	-1.31222	2.48324		21.51	24.97		3.38333	-0.251111	1.19012
	21.08	22.86		1.31222	-2.32222	5.00102		21.23	24.72		3.13333	-0.501111	1.4153
	21.36	23.43		1.88222	-1.75222	3.36877		21.59	25.11		3.52333	-0.111111	1.08006
				3.63444							3.63444
GPAT6	Actin Ct	target gene Ct	average value of Actin Ct	ΔCt	ΔΔCt	2-ΔΔCt		Actin Ct	target gene Ct	average value of Actin Ct	ΔCt	ΔΔCt	2-ΔΔCt
	21.59	29.58	21.5478	8.03222	0.181111	0.882023		21.03	29.36	21.5867	7.77333	-0.0777778	1.05539		4653	11183
	21.52	29.9		8.35222	0.501111	0.706562		22.21	29.8		8.21333	0.362222	0.777965		4182	11045
	21.65	29.61		8.06222	0.211111	0.863872		21.35	29.61		8.02333	0.172222	0.887475		3447	13417
	21.66	29.72		8.17222	0.321111	0.800453		21.8	29.44		7.85333	0.00222222	0.998461		2868	14330
	21.53	29.93		8.38222	0.531111	0.692022		21.5	29.18		7.59333	-0.257778	1.19564
	21.69	29.85		8.30222	0.451111	0.731479		22.06	29.52		7.93333	0.0822222	0.944602
	21.85	30.12		8.57222	0.721111	0.60663		21.51	29.27		7.68333	-0.167778	1.12333
	21.08	29.74		8.19222	0.341111	0.789433		21.23	29.41		7.82333	-0.0277778	1.01944
	21.36	30.02		8.47222	0.621111	0.65017		21.59	29.35		7.76333	-0.0877778	1.06273
				7.85111							7.85111
FLS2	Actin Ct	target gene Ct	average value of Actin Ct	ΔCt	ΔΔCt	2-ΔΔCt		Actin Ct	target gene Ct	average value of Actin Ct	ΔCt	ΔΔCt	2-ΔΔCt
	21.59	29.91	21.5478	8.36222	2.66667	0.15749		21.03	27.1	21.5867	5.51333	-0.182222	1.13463		7335	11015
	21.52	29.12		7.57222	1.87667	0.272312		22.21	27.29		5.70333	0.00777778	0.994623		7550	15385
	21.65	29.51		7.96222	2.26667	0.207809		21.35	27.2		5.61333	-0.0822222	1.05865		8139	13084
	21.66	29.17		7.62222	1.92667	0.263036		21.8	27.17		5.58333	-0.112222	1.08089		8453	12427
	21.53	29.89		8.34222	2.64667	0.159689		21.5	27.52		5.93333	0.237778	0.848051
	21.69	29.83		8.28222	2.58667	0.16647		22.06	27.6		6.01333	0.317778	0.802305
	21.85	29.63		8.08222	2.38667	0.191224		21.51	27.21		5.62333	-0.0722222	1.05133
	21.08	28.98		7.43222	1.73667	0.300062		21.23	27.07		5.48333	-0.212222	1.15847
	21.36	29.35		7.80222	2.10667	0.232183		21.59	27.38		5.79333	0.0977778	0.934471
				5.69556							5.69556
RBOHD	Actin Ct	target gene Ct	average value of Actin Ct	ΔCt	ΔΔCt	2-ΔΔCt		Actin Ct	target gene Ct	average value of Actin Ct	ΔCt	ΔΔCt	2-ΔΔCt
	21.59	23.55	21.5478	2.00222	-1.79778	3.47684		21.03	25.43	21.5867	3.84333	0.0433333	0.97041		2050	98
	21.52	24.16		2.61222	-1.18778	2.27802		22.21	25.9		4.31333	0.513333	0.700602		3039	235
	21.65	24.31		2.76222	-1.03778	2.05306		21.35	25.97		4.38333	0.583333	0.66742		8367	280
	21.66	24.6		3.05222	-0.747778	1.6792		21.8	25.29		3.70333	-0.0966667	1.0693		3640	292
	21.53	24.44		2.89222	-0.907778	1.87615		21.5	25.4		3.81333	0.0133333	0.990801
	21.69	24.17		2.62222	-1.17778	2.26228		22.06	24.94		3.35333	-0.446667	1.36289
	21.85	24.53		2.98222	-0.817778	1.76269		21.51	25.37		3.78333	-0.0166667	1.01162
	21.08	23.88		2.33222	-1.46778	2.76596		21.23	24.9		3.31333	-0.486667	1.4012
	21.36	24.34		2.79222	-1.00778	2.01081		21.59	25.28		3.69333	-0.106667	1.07674
				3.8							3.8

## Sheet: Fig. S1
Fig.S1a The relative expression of the glycerophospholipid metabolism-related genes
	CYVCV							CK
GDPD1	Actin Ct	target gene Ct	average value of Actin Ct	ΔCt	ΔΔCt	2-ΔΔCt		Actin Ct	target gene Ct	average value of Actin Ct	ΔCt	ΔΔCt	2-ΔΔCt
	22.2	24.5	21.0933	3.40667	-2.81667	7.04533		20.98	27.5	21.1022	6.39778	0.174444	0.886109
	21.01	25		3.90667	-2.31667	4.9818		21.56	27.27		6.16778	-0.0555556	1.03926
	20.71	25.39		4.29667	-1.92667	3.80176		21.47	27.84		6.73778	0.514444	0.700062
	20.63	24.43		3.33667	-2.88667	7.3956		20.9	27.41		6.30778	0.0844444	0.943148
	20.85	24.61		3.51667	-2.70667	6.52812		21.75	27.01		5.90778	-0.315556	1.24449
	20.91	25.35		4.25667	-1.96667	3.90864		20.8	26.89		5.78778	-0.435556	1.35243
	21.27	24.49		3.39667	-2.82667	7.09433		20.89	27.04		5.93778	-0.285556	1.21888
	21.14	24.36		3.26667	-2.95667	7.76328		20.32	27.62		6.51778	0.294444	0.815386
	21.12	24.89		3.79667	-2.42667	5.3765		21.25	27.35		6.24778	0.0244444	0.983199
				6.22333							6.22333
GDPH	Actin Ct	target gene Ct	average value of Actin Ct	ΔCt	ΔΔCt	2-ΔΔCt		Actin Ct	target gene Ct	average value of Actin Ct	ΔCt	ΔΔCt	2-ΔΔCt
	22.2	28.1	21.0933	7.00667	-1.17333	2.25532		20.98	29.84	21.1022	8.73778	0.557778	0.679348
	21.01	29.26		8.16667	-0.0133333	1.00928		21.56	28.82		7.71778	-0.462222	1.37766
	20.71	29.19		8.09667	-0.0833333	1.05946		21.47	29.06		7.95778	-0.222222	1.16653
	20.63	29.2		8.10667	-0.0733333	1.05214		20.9	29.42		8.31778	0.137778	0.908918
	20.85	28.83		7.73667	-0.443333	1.35974		21.75	29.13		8.02778	-0.152222	1.11128
	20.91	28.32		7.22667	-0.953333	1.93634		20.8	29.2		8.09778	-0.0822222	1.05865
	21.27	28.44		7.34667	-0.833333	1.7818		20.89	29.34		8.23778	0.0577778	0.960743
	21.14	28.29		7.19667	-0.983333	1.97703		20.32	29.06		7.95778	-0.222222	1.16653
	21.12	28.67		7.57667	-0.603333	1.51922		21.25	29.67		8.56778	0.387778	0.764306
				8.18							8.18
PLC4	Actin Ct	target gene Ct	average value of Actin Ct	ΔCt	ΔΔCt	2-ΔΔCt		Actin Ct	target gene Ct	average value of Actin Ct	ΔCt	ΔΔCt	2-ΔΔCt
	22.2	29.67	21.0933	8.57667	-0.602222	1.51805		20.98	30.23	21.1022	9.12778	-0.0511111	1.03606
	21.01	29.91		8.81667	-0.362222	1.2854		21.56	30.5		9.39778	0.218889	0.859227
	20.71	30.45		9.35667	0.177778	0.884064		21.47	30.58		9.47778	0.298889	0.812878
	20.63	30.19		9.09667	-0.0822222	1.05865		20.9	30.13		9.02778	-0.151111	1.11042
	20.85	30.09		8.99667	-0.182222	1.13463		21.75	30.56		9.45778	0.278889	0.824226
	20.91	29.46		8.36667	-0.812222	1.75591		20.8	30.39		9.28778	0.108889	0.927302
	21.27	29.12		8.02667	-1.15222	2.22256		20.89	30		8.89778	-0.281111	1.21513
	21.14	29.52		8.42667	-0.752222	1.68439		20.32	29.99		8.88778	-0.291111	1.22358
	21.12	29.33		8.23667	-0.942222	1.92149		21.25	30.15		9.04778	-0.131111	1.09514
				9.17889							9.17889
PLC2	Actin Ct	target gene Ct	average value of Actin Ct	ΔCt	ΔΔCt	2-ΔΔCt		Actin Ct	target gene Ct	average value of Actin Ct	ΔCt	ΔΔCt	2-ΔΔCt
	22.2	29.87	21.0933	8.77667	-1.41111	2.65942		20.98	31.78	21.1022	10.6778	0.49	0.712025
	21.01	30.57		9.47667	-0.711111	1.63706		21.56	31.56		10.4578	0.27	0.82932
	20.71	29.88		8.78667	-1.40111	2.64105		21.47	31.63		10.5278	0.34	0.790041
	20.63	29.96		8.86667	-1.32111	2.49858		20.9	31.14		10.0378	-0.15	1.10957
	20.85	31.26		10.1667	-0.0211111	1.01474		21.75	30.96		9.85778	-0.33	1.25701
	20.91	29.74		8.64667	-1.54111	2.91019		20.8	30.9		9.79778	-0.39	1.31039
	21.27	29.99		8.89667	-1.29111	2.44716		20.89	31.08		9.97778	-0.21	1.15669
	21.14	30.56		9.46667	-0.721111	1.64845		20.32	31.29		10.1878	0	1
	21.12	30.33		9.23667	-0.951111	1.93336		21.25	31.27		10.1678	-0.02	1.01396
				10.1878							10.1878
PLC6	Actin Ct	target gene Ct	average value of Actin Ct	ΔCt	ΔΔCt	2-ΔΔCt		Actin Ct	target gene Ct	average value of Actin Ct	ΔCt	ΔΔCt	2-ΔΔCt
	22.2	30.96	21.0933	9.86667	-0.71	1.6358		20.98	31.82	21.1022	10.7178	0.141111	0.90682
	21.01	31.49		10.3967	-0.18	1.13288		21.56	32.02		10.9178	0.341111	0.789433
	20.71	31.14		10.0467	-0.53	1.44393		21.47	31.6		10.4978	-0.0788889	1.0562
	20.63	31.28		10.1867	-0.39	1.31039		20.9	31.55		10.4478	-0.128889	1.09345
	20.85	31.36		10.2667	-0.31	1.23971		21.75	31.99		10.8878	0.311111	0.806021
	20.91	30.69		9.59667	-0.98	1.97247		20.8	31.94		10.8378	0.261111	0.834445
	21.27	30.86		9.76667	-0.81	1.75321		20.89	31.49		10.3878	-0.188889	1.13989
	21.14	31.04		9.94667	-0.63	1.54756		20.32	31.14		10.0378	-0.538889	1.45285
	21.12	30.4		9.30667	-1.27	2.41162		21.25	31.56		10.4578	-0.118889	1.0859
				10.5767							10.5767
PLD	Actin Ct	target gene Ct	average value of Actin Ct	ΔCt	ΔΔCt	2-ΔΔCt		Actin Ct	target gene Ct	average value of Actin Ct	ΔCt	ΔΔCt	2-ΔΔCt
	22.2	23.48	21.0933	2.38667	-0.322222	1.25025		20.98	23.87	21.1022	2.76778	0.0588889	0.960003
	21.01	22.51		1.41667	-1.29222	2.44905		21.56	24.21		3.10778	0.398889	0.758442
	20.71	23.31		2.21667	-0.492222	1.40661		21.47	23.57		2.46778	-0.241111	1.1819
	20.63	23.03		1.93667	-0.772222	1.7079		20.9	23.24		2.13778	-0.571111	1.48567
	20.85	23.54		2.44667	-0.262222	1.19932		21.75	23.91		2.80778	0.0988889	0.933752
	20.91	22.9		1.80667	-0.902222	1.86894		20.8	23.35		2.24778	-0.461111	1.3766
	21.27	22.89		1.79667	-0.912222	1.88194		20.89	24.29		3.18778	0.478889	0.71753
	21.14	22.77		1.67667	-1.03222	2.04517		20.32	23.49		2.38778	-0.321111	1.24929
	21.12	22.51		1.41667	-1.29222	2.44905		21.25	24.37		3.26778	0.558889	0.678825
				2.70889							2.70889
PLA	Actin Ct	target gene Ct	average value of Actin Ct	ΔCt	ΔΔCt	2-ΔΔCt		Actin Ct	target gene Ct	average value of Actin Ct	ΔCt	ΔΔCt	2-ΔΔCt
	22.2	24.14	21.0933	3.04667	-1.87333	3.66378		20.98	25.97	21.1022	4.86778	-0.0522222	1.03686
	21.01	24.99		3.89667	-1.02333	2.03261		21.56	26.26		5.15778	0.237778	0.848051
	20.71	25.16		4.06667	-0.853333	1.80667		21.47	26.25		5.14778	0.227778	0.853949
	20.63	24.83		3.73667	-1.18333	2.27101		20.9	25.16		4.05778	-0.862222	1.81784
	20.85	24.41		3.31667	-1.60333	3.03845		21.75	26.04		4.93778	0.0177778	0.987753
	20.91	24.89		3.79667	-1.12333	2.1785		20.8	26.39		5.28778	0.367778	0.774975
	21.27	25.24		4.14667	-0.773333	1.70921		20.89	26.27		5.16778	0.247778	0.842193
	21.14	24		2.90667	-2.01333	4.03714		20.32	26		4.89778	-0.0222222	1.01552
	21.12	24.25		3.15667	-1.76333	3.39482		21.25	25.86		4.75778	-0.162222	1.11901
				4.92							4.92
PC	Actin Ct	target gene Ct	average value of Actin Ct	ΔCt	ΔΔCt	2-ΔΔCt		Actin Ct	target gene Ct	average value of Actin Ct	ΔCt	ΔΔCt	2-ΔΔCt
	22.2	23.26	21.0933	2.16667	-0.781111	1.71845		20.98	24.18	21.1022	3.07778	0.13	0.913831
	21.01	22.42		1.32667	-1.62111	3.07612		21.56	23.96		2.85778	-0.09	1.06437
	20.71	22.76		1.66667	-1.28111	2.43026		21.47	24.19		3.08778	0.14	0.907519
	20.63	23.03		1.93667	-1.01111	2.01546		20.9	24.36		3.25778	0.31	0.806642
	20.85	23.33		2.23667	-0.711111	1.63706		21.75	23.91		2.80778	-0.14	1.10191
	20.91	22.41		1.31667	-1.63111	3.09751		20.8	23.98		2.87778	-0.07	1.04972
	21.27	22.03		0.936667	-2.01111	4.03093		20.89	23.6		2.49778	-0.45	1.36604
	21.14	23.01		1.91667	-1.03111	2.0436		20.32	24.22		3.11778	0.17	0.888843
	21.12	22.82		1.72667	-1.22111	2.33126		21.25	24.05		2.94778	0	1
				2.94778							2.94778
ACC1	Actin Ct	target gene Ct	average value of Actin Ct	ΔCt	ΔΔCt	2-ΔΔCt		Actin Ct	target gene Ct	average value of Actin Ct	ΔCt	ΔΔCt	2-ΔΔCt
	22.2	26.63	21.0933	5.53667	-1.94444	3.8489		20.98	28.23	21.1022	7.12778	-0.353333	1.27751
	21.01	27.26		6.16667	-1.31444	2.48707		21.56	28.44		7.33778	-0.143333	1.10445
	20.71	27.37		6.27667	-1.20444	2.30449		21.47	28.69		7.58778	0.106667	0.928731
	20.63	26.72		5.62667	-1.85444	3.61612		20.9	28.23		7.12778	-0.353333	1.27751
	20.85	26.75		5.65667	-1.82444	3.54171		21.75	29.51		8.40778	0.926667	0.526072
	20.91	26.53		5.43667	-2.04444	4.12514		20.8	28.19		7.08778	-0.393333	1.31342
	21.27	26.04		4.94667	-2.53444	5.79354		20.89	28.6		7.49778	0.0166667	0.988514
	21.14	26.07		4.97667	-2.50444	5.67431		20.32	28.5		7.39778	-0.0833333	1.05946
	21.12	25.43		4.33667	-3.14444	8.84244		21.25	28.86		7.75778	0.276667	0.825496
				7.48111							7.48111
PDCT1	Actin Ct	target gene Ct	average value of Actin Ct	ΔCt	ΔΔCt	2-ΔΔCt		Actin Ct	target gene Ct	average value of Actin Ct	ΔCt	ΔΔCt	2-ΔΔCt
	22.2	23.01	21.0933	1.91667	-0.56	1.47427		20.98	23.79	21.1022	2.68778	0.211111	0.863872
	21.01	23.85		2.75667	0.28	0.823591		21.56	22.75		1.64778	-0.828889	1.77632
	20.71	23.45		2.35667	-0.12	1.08673		21.47	23.74		2.63778	0.161111	0.894336
	20.63	22.66		1.56667	-0.91	1.87905		20.9	23.61		2.50778	0.0311111	0.978666
	20.85	24		2.90667	0.43	0.742262		21.75	23.64		2.53778	0.0611111	0.958526
	20.91	24.05		2.95667	0.48	0.716978		20.8	23.87		2.76778	0.291111	0.817272
	21.27	24.29		3.19667	0.72	0.607097		20.89	23.65		2.54778	0.0711111	0.951905
	21.14	23.24		2.14667	-0.33	1.25701		20.32	23.5		2.39778	-0.0788889	1.0562
	21.12	23.45		2.35667	-0.12	1.08673		21.25	23.66		2.55778	0.0811111	0.945329
				2.47667							2.47667
GPAT6	Actin Ct	target gene Ct	average value of Actin Ct	ΔCt	ΔΔCt	2-ΔΔCt		Actin Ct	target gene Ct	average value of Actin Ct	ΔCt	ΔΔCt	2-ΔΔCt
	22.2	23.02	21.0933	1.92667	-1.01667	2.02324		20.98	24.08	21.1022	2.97778	0.0344444	0.976408
	21.01	23.3		2.20667	-0.736667	1.66632		21.56	23.78		2.67778	-0.265556	1.2021
	20.71	23.35		2.25667	-0.686667	1.60956		21.47	23.8		2.69778	-0.245556	1.18555
	20.63	23.03		1.93667	-1.00667	2.00926		20.9	24.27		3.16778	0.224444	0.855925
	20.85	23.5		2.40667	-0.536667	1.45062		21.75	23.77		2.66778	-0.275556	1.21046
	20.91	23.28		2.18667	-0.756667	1.68958		20.8	24.2		3.09778	0.154444	0.898478
	21.27	23.79		2.69667	-0.246667	1.18646		20.89	24.54		3.43778	0.494444	0.709835
	21.14	22.8		1.70667	-1.23667	2.35653		20.32	23.66		2.55778	-0.385556	1.30636
	21.12	23.25		2.15667	-0.786667	1.72508		21.25	24.31		3.20778	0.264444	0.832519
				2.94333							2.94333
GPAT1	Actin Ct	target gene Ct	average value of Actin Ct	ΔCt	ΔΔCt	2-ΔΔCt		Actin Ct	target gene Ct	average value of Actin Ct	ΔCt	ΔΔCt	2-ΔΔCt
	22.2	28.12	21.0933	7.02667	-2.54333	5.82934		20.98	30.14	21.1022	9.03778	-0.532222	1.44616
	21.01	29.01		7.91667	-1.65333	3.1456		21.56	30.49		9.38778	-0.182222	1.13463
	20.71	28.87		7.77667	-1.79333	3.46615		21.47	31.13		10.0278	0.457778	0.728107
	20.63	29.04		7.94667	-1.62333	3.08086		20.9	31.11		10.0078	0.437778	0.738271
	20.85	29.41		8.31667	-1.25333	2.38392		21.75	30.33		9.22778	-0.342222	1.26771
	20.91	29.13		8.03667	-1.53333	2.89454		20.8	30.87		9.76778	0.197778	0.871893
	21.27	29.11		8.01667	-1.55333	2.93494		20.89	31.07		9.96778	0.397778	0.759027
	21.14	28.11		7.01667	-2.55333	5.86989		20.32	30.37		9.26778	-0.302222	1.23304
	21.12	28.76		7.66667	-1.90333	3.74076		21.25	30.54		9.43778	-0.132222	1.09598
				9.57							9.57
Fig.S1b The relative expression of GDPD1
	Eureka lemon							sweet orange							Meyer lemon							Poncircus trifoliata							C. reticulata
CK	Actin Ct	target gene Ct	average value of Actin Ct	ΔCt	ΔΔCt	2-ΔΔCt		Actin Ct	target gene Ct	average value of Actin Ct	ΔCt	ΔΔCt	2-ΔΔCt		Actin Ct	target gene Ct	average value of Actin Ct	ΔCt	ΔΔCt	2-ΔΔCt		Actin Ct	target gene Ct	average value of Actin Ct	ΔCt	ΔΔCt	2-ΔΔCt		Actin Ct	target gene Ct	average value of Actin Ct	ΔCt	ΔΔCt	2-ΔΔCt
	20.98	27.5	21.1022	6.39778	0.174444	0.886109		21.77	25.36	21.9067	3.45333	-2.77	6.82108		22.46	24.1	22.2944	1.80556	-4.41778	21.3739		21.12	23.6	21.3567	2.24333	-3.98	15.7797		21.85	25.12	21.8189	3.30111	-2.92222	7.58013
	21.56	27.27		6.16778	-0.0555556	1.03926		21.62	24.85		2.94333	-3.28	9.71356		22.17	23.44		1.14556	-5.07778	33.7725		21.59	24.17		2.81333	-3.41	10.6295		22.24	25.46		3.64111	-2.58222	5.98861
	21.47	27.84		6.73778	0.514444	0.700062		22.13	25.1		3.19333	-3.03	8.1681		22.39	23.97		1.67556	-4.54778	23.3893		21.48	23.82		2.46333	-3.76	13.5479		21.9	25.73		3.91111	-2.31222	4.96647
	20.9	27.41		6.30778	0.0844444	0.943148		22.08	25.07		3.16333	-3.06	8.33973		22.06	23.68		1.38556	-4.83778	28.5967		21.3	23.55		2.19333	-4.03	16.3362		21.64	25.1		3.28111	-2.94222	7.68594
	21.75	27.01		5.90778	-0.315556	1.24449		21.97	24.95		3.04333	-3.18	9.06307		22.45	23.22		0.925556	-5.29778	39.336		21.62	24.04		2.68333	-3.54	11.6318		21.58	25.38		3.56111	-2.66222	6.33007
	20.8	26.89		5.78778	-0.435556	1.35243		21.85	25.14		3.23333	-2.99	7.94474		22.33	23.75		1.45556	-4.76778	27.2423		21.07	24.21		2.85333	-3.37	10.3388		21.79	25.29		3.47111	-2.75222	6.73754
	20.89	27.04		5.93778	-0.285556	1.21888		21.49	25.33		3.42333	-2.8	6.9644		22.2	24.04		1.74556	-4.47778	22.2816		21.45	23.67		2.31333	-3.91	15.0324		22.13	25.32		3.50111	-2.72222	6.59888
	20.32	27.62		6.51778	0.294444	0.815386		22.24	25.29		3.38333	-2.84	7.1602		22.48	23.72		1.42556	-4.79778	27.8147		21.36	23.82		2.46333	-3.76	13.5479		21.68	25.85		4.03111	-2.19222	4.57009
	21.25	27.35		6.24778	0.0244444	0.983199		22.01	24.72		2.81333	-3.41	10.6295		22.11	23.46		1.16556	-5.05778	33.3076		21.22	24.31		2.95333	-3.27	9.64646		21.56	25.19		3.37111	-2.85222	7.22112
				6.22333		1.02					6.22333							6.22333							6.22333							6.22333
CYVCV	Actin Ct	target gene Ct	average value of Actin Ct	ΔCt	ΔΔCt	2-ΔΔCt		Actin Ct	target gene Ct	average value of Actin Ct	ΔCt	ΔΔCt	2-ΔΔCt		Actin Ct	target gene Ct	average value of Actin Ct	ΔCt	ΔΔCt	2-ΔΔCt		Actin Ct	target gene Ct	average value of Actin Ct	ΔCt	ΔΔCt	2-ΔΔCt		Actin Ct	target gene Ct	average value of Actin Ct	ΔCt	ΔΔCt	2-ΔΔCt
	22.2	24.5	21.0933	3.40667	-2.81667	7.04533		22.25	23.46	22.0856	1.37444	-4.84889	28.8178		22.35	22.28	22.2667	0.0133333	-6.21	74.028		21.59	22.98	21.41	1.57	-4.65333	25.1648		22.07	23.19	21.9267	1.26333	-4.96	31.125
	21.01	25		3.90667	-2.31667	4.9818		22.47	23.8		1.71444	-4.50889	22.7673		22.09	21.95		-0.316667	-6.54	93.0542		21.42	22.62		1.21	-5.01333	32.2971		22.3	23.61		1.68333	-4.54	23.2636
	20.71	25.39		4.29667	-1.92667	3.80176		22.1	23.78		1.69444	-4.52889	23.0851		22.41	21.68		-0.586667	-6.81	112.206		21.7	22.84		1.43	-4.79333	27.7292		22.15	23.24		1.31333	-4.91	30.0647
	20.63	24.43		3.33667	-2.88667	7.3956		22.09	23.42		1.33444	-4.88889	29.628		22.32	21.59		-0.676667	-6.9	119.428		21.06	22.81		1.4	-4.82333	28.3118		21.72	23		1.07333	-5.15	35.5062
	20.85	24.61		3.51667	-2.70667	6.52812		22.33	23.94		1.85444	-4.36889	20.6617		22.15	21.7		-0.566667	-6.79	110.661		21.32	22.77		1.36	-4.86333	29.1078		21.84	23.57		1.64333	-4.58	23.9176
	20.91	25.35		4.25667	-1.96667	3.90864		21.76	23.85		1.76444	-4.45889	21.9917		22.07	21.95		-0.316667	-6.54	93.0542		21.2	23.26		1.85	-4.37333	20.7255		22.11	23.42		1.49333	-4.73	26.5382
	21.27	24.49		3.39667	-2.82667	7.09433		21.94	24.16		2.07444	-4.14889	17.7394		22.38	21.84		-0.426667	-6.65	100.427		21.44	23.07		1.66	-4.56333	23.6429		21.85	23.54		1.61333	-4.61	24.4201
	21.14	24.36		3.26667	-2.95667	7.76328		21.68	23.52		1.43444	-4.78889	27.6439		21.97	22.03		-0.236667	-6.46	88.0347		21.39	22.83		1.42	-4.80333	27.9221		21.77	23.36		1.43333	-4.79	27.6652
	21.12	24.89		3.79667	-2.42667	5.3765		22.15	23.41		1.32444	-4.89889	29.8341		22.66	21.72		-0.546667	-6.77	109.137		21.57	22.58		1.17	-5.05333	33.2051		21.53	23.12		1.19333	-5.03	32.6724
				6.22333							6.22333							6.22333							6.22333							6.22333

## Sheet: Fig. S3
	GDPD1	pGBi:ClGDPD1-KO							pGBi:GFP
		Actin Ct	target gene Ct	average value of Actin Ct	ΔCt	ΔΔCt	2-ΔΔCt		Actin Ct	target gene Ct	average value of Actin Ct	ΔCt	ΔΔCt	2-ΔΔCt
		21.77	29.12	21.9622	7.15778	0.987778	0.504254		21.87	28.3	21.9122	6.38778	0.217778	0.859889
		22.15	29.3		7.33778	1.16778	0.445106		21.69	28.07		6.15778	-0.0122222	1.00851
		21.96	29.08		7.11778	0.947778	0.51843		21.89	27.85		5.93778	-0.232222	1.17464
		21.8	28.7		6.73778	0.567778	0.674655		21.43	28.13		6.21778	0.0477778	0.967425
		22.01	29.26		7.29778	1.12778	0.45762		22.25	28		6.08778	-0.0822222	1.05865
		22.01	29.36		7.39778	1.22778	0.426975		21.98	28.02		6.10778	-0.0622222	1.04407
		22.15	29.11		7.14778	0.977778	0.507761		21.9	28.27		6.35778	0.187778	0.877957
		21.82	29.37		7.40778	1.23778	0.424025		22.07	28.16		6.24778	0.0777778	0.947516
		21.99	28.85		6.88778	0.717778	0.608033		22.13	27.94		6.02778	-0.142222	1.1036
					6.17							6.17
	GDPD3	pGBi:ClGDPD1-KO							pGBi:GFP
		Actin Ct	target gene Ct	average value of Actin Ct	ΔCt	ΔΔCt	2-ΔΔCt		Actin Ct	target gene Ct	average value of Actin Ct	ΔCt	ΔΔCt	2-ΔΔCt
		21.77	26.4	21.9622	4.43778	0.0666667	0.954842		21.87	26.25	21.9122	4.33778	-0.0333333	1.02337
		22.15	26.25		4.28778	-0.0833333	1.05946		21.69	26.47		4.55778	0.186667	0.878633
		21.96	26.37		4.40778	0.0366667	0.974905		21.89	26.1		4.18778	-0.183333	1.1355
		21.8	26.14		4.17778	-0.193333	1.1434		21.43	26.45		4.53778	0.166667	0.890899
		22.01	25.92		3.95778	-0.413333	1.33176		22.25	26.33		4.41778	0.0466667	0.968171
		22.01	25.8		3.83778	-0.533333	1.44727		21.98	26.32		4.40778	0.0366667	0.974905
		22.15	26.34		4.37778	0.00666667	0.99539		21.9	26.51		4.59778	0.226667	0.854607
		21.82	26.16		4.19778	-0.173333	1.12766		22.07	25.88		3.96778	-0.403333	1.32256
		21.99	26.35		4.38778	0.0166667	0.988514		22.13	26.24		4.32778	-0.0433333	1.03049
					4.37111							4.37111
	GDPD4	pGBi:ClGDPD1-KO							pGBi:GFP
		Actin Ct	target gene Ct	average value of Actin Ct	ΔCt	ΔΔCt	2-ΔΔCt		Actin Ct	target gene Ct	average value of Actin Ct	ΔCt	ΔΔCt	2-ΔΔCt
		21.77	29.5	21.9622	7.53778	-0.03	1.02101		21.87	29.57	21.9122	7.65778	0.09	0.939523
		22.15	29.32		7.35778	-0.21	1.15669		21.69	29.4		7.48778	-0.08	1.05702
		21.96	29.48		7.51778	-0.05	1.03526		21.89	29.33		7.41778	-0.15	1.10957
		21.8	29.75		7.78778	0.22	0.858565		21.43	29.62		7.70778	0.14	0.907519
		22.01	29.16		7.19778	-0.37	1.29235		22.25	29.18		7.26778	-0.3	1.23114
		22.01	29.6		7.63778	0.07	0.952638		21.98	29.34		7.42778	-0.14	1.10191
		22.15	29.84		7.87778	0.31	0.806642		21.9	29.72		7.80778	0.24	0.846745
		21.82	29.01		7.04778	-0.52	1.43396		22.07	29.6		7.68778	0.12	0.920188
		21.99	29.37		7.40778	-0.16	1.11729		22.13	29.56		7.64778	0.08	0.946058
					7.56778							7.56778
	GDPD6	pGBi:ClGDPD1-KO							pGBi:GFP
		Actin Ct	target gene Ct	average value of Actin Ct	ΔCt	ΔΔCt	2-ΔΔCt		Actin Ct	target gene Ct	average value of Actin Ct	ΔCt	ΔΔCt	2-ΔΔCt
		21.77	25.15	21.9622	3.18778	0.502222	0.706018		21.87	24.61	21.9122	2.69778	0.0122222	0.991564
		22.15	24.69		2.72778	0.0422222	0.971158		21.69	24.5		2.58778	-0.0977778	1.07012
		21.96	24.48		2.51778	-0.167778	1.12333		21.89	24.79		2.87778	0.192222	0.875257
		21.8	24.2		2.23778	-0.447778	1.36394		21.43	24.02		2.10778	-0.577778	1.49255
		22.01	24.08		2.11778	-0.567778	1.48224		22.25	24.58		2.66778	-0.0177778	1.0124
		22.01	24.85		2.88778	0.202222	0.869211		21.98	24.73		2.81778	0.132222	0.912425
		22.15	24.38		2.41778	-0.267778	1.20395		21.9	24.85		2.93778	0.252222	0.839602
		21.82	24.12		2.15778	-0.527778	1.44171		22.07	24.96		3.04778	0.362222	0.777965
		21.99	24.79		2.82778	0.142222	0.906122		22.13	24.34		2.42778	-0.257778	1.19564
					2.68556							2.68556
	GDPDL3	pGBi:ClGDPD1-KO							pGBi:GFP
		Actin Ct	target gene Ct	average value of Actin Ct	ΔCt	ΔΔCt	2-ΔΔCt		Actin Ct	target gene Ct	average value of Actin Ct	ΔCt	ΔΔCt	2-ΔΔCt
		21.77	27.86	21.9622	5.89778	0.313333	0.80478		21.87	27.54	21.9122	5.62778	0.0433333	0.97041
		22.15	27.94		5.97778	0.393333	0.761368		21.69	27.68		5.76778	0.183333	0.880666
		21.96	27.44		5.47778	-0.106667	1.07674		21.89	27.3		5.38778	-0.196667	1.14605
		21.8	28.12		6.15778	0.573333	0.672062		21.43	27.19		5.27778	-0.306667	1.23685
		22.01	27.96		5.99778	0.413333	0.750886		22.25	27.82		5.90778	0.323333	0.799221
		22.01	27.58		5.61778	0.0333333	0.97716		21.98	27.46		5.54778	-0.0366667	1.02574
		22.15	27.3		5.33778	-0.246667	1.18646		21.9	27.59		5.67778	0.0933333	0.937354
		21.82	27.41		5.44778	-0.136667	1.09936		22.07	27.01		5.09778	-0.486667	1.4012
		21.99	27.75		5.78778	0.203333	0.868541		22.13	27.88		5.96778	0.383333	0.766664
					5.58444							5.58444
	GDPDL7	pGBi:ClGDPD1-KO							pGBi:GFP
		Actin Ct	target gene Ct	average value of Actin Ct	ΔCt	ΔΔCt	2-ΔΔCt		Actin Ct	target gene Ct	average value of Actin Ct	ΔCt	ΔΔCt	2-ΔΔCt
		21.77	30.25	21.9622	8.28778	0.226667	0.854607		21.87	30.11	21.9122	8.19778	0.136667	0.909618
		22.15	30.4		8.43778	0.376667	0.770215		21.69	30.24		8.32778	0.266667	0.831238
		21.96	29.78		7.81778	-0.243333	1.18372		21.89	29.97		8.05778	-0.00333333	1.00231
		21.8	30.21		8.24778	0.186667	0.878633		21.43	29.66		7.74778	-0.313333	1.24258
		22.01	30.07		8.10778	0.0466667	0.968171		22.25	29.5		7.58778	-0.473333	1.38831
		22.01	29.67		7.70778	-0.353333	1.27751		21.98	30.01		8.09778	0.0366667	0.974905
		22.15	29.99		8.02778	-0.0333333	1.02337		21.9	30.32		8.40778	0.346667	0.786399
		21.82	30.3		8.33778	0.276667	0.825496		22.07	30.17		8.25778	0.196667	0.872564
		21.99	30.15		8.18778	0.126667	0.915945		22.13	29.78		7.86778	-0.193333	1.1434
					8.06111							8.06111

## Sheet: Fig. S5
	Fig. S5a The relative expression of CP.
	pGBi:ClGDPD1-GFP							pGBi:ClGDPD1-KO							pGBi:GFP
	Actin Ct	target gene Ct	average value of Actin Ct	ΔCt	ΔΔCt	2-ΔΔCt		Actin Ct	target gene Ct	average value of Actin Ct	ΔCt	ΔΔCt	2-ΔΔCt		Actin Ct	target gene Ct	average value of Actin Ct	ΔCt	ΔΔCt	2-ΔΔCt
	20.53	29.41	20.8633	8.54667	0.876667	0.544624		20.95	27.36	20.9778	6.38222	-1.28778	2.44152		20.3	28.52	20.7878	7.73222	0.0622222	0.957788
	21.25	29.22		8.35667	0.686667	0.621288		21.33	26.48		5.50222	-2.16778	4.49331		20.88	28.22		7.43222	-0.237778	1.17917
	20.45	29.48		8.61667	0.946667	0.51883		21.42	26.85		5.87222	-1.79778	3.47684		20.95	28.15		7.36222	-0.307778	1.2378
	20.61	30.18		9.31667	1.64667	0.319377		20.67	26.9		5.92222	-1.74778	3.35841		20.93	28.06		7.27222	-0.397778	1.31748
	20.67	29.56		8.69667	1.02667	0.490843		20.55	27.11		6.13222	-1.53778	2.90347		20.92	28.72		7.93222	0.262222	0.833803
	20.87	30.06		9.19667	1.52667	0.347078		20.89	27.24		6.26222	-1.40778	2.65328		20.54	28.6		7.81222	0.142222	0.906122
	21.59	29.77		8.90667	1.23667	0.424352		21.12	26.97		5.99222	-1.67778	3.19935		20.87	28.4		7.61222	-0.0577778	1.04086
	21.18	29.46		8.59667	0.926667	0.526072		21.05	26.85		5.87222	-1.79778	3.47684		20.2	28.7		7.91222	0.242222	0.845442
	20.62	29.48		8.61667	0.946667	0.51883		20.82	27.18		6.20222	-1.46778	2.76596		21.5	28.75		7.96222	0.292222	0.816643
				7.67							7.67							7.67
Fig. S5b The G3P content
nmol/L
0	0.255501
100	0.430613
200	0.723208
400	1.00456
800	1.6181
1600	2.63548
y=0.0015x+0.3524
pGBi:ClGDPD1-GFP	pGBi:GFP	pGBi:ClGDPD1-KO
0.894243	0.572832	0.528486		361.229	146.955	117.391
0.843951	0.492153	0.4736		327.701	93.1687	80.8
0.780025	0.553964	0.492541		285.083	134.376	93.4273
0.694613	0.501772	0.500387		228.142	99.5813	98.658
0.819432	0.66235	0.435152		311.355	206.633	55.168
0.73758	0.51171	0.495364		256.787	106.207	95.3093
0.858369	0.468722	0.514811		337.313	77.548	108.274
0.820001	0.473964	0.489625		311.734	81.0427	91.4833
	Fig. S5d The relative expression of CP.
	pGBi:ClGDPD1-GFP							pGBi:ClGDPD1-KO							pGBi:GFP
	Actin Ct	target gene Ct	average value of Actin Ct	ΔCt	ΔΔCt	2-ΔΔCt		Actin Ct	target gene Ct	average value of Actin Ct	ΔCt	ΔΔCt	2-ΔΔCt		Actin Ct	target gene Ct	average value of Actin Ct	ΔCt	ΔΔCt	2-ΔΔCt
	21.1	28.9	21.1122	7.78778	0.59	0.664343		21.25	27.58	21.2567	6.32333	-0.874444	1.8333		21.27	28.9	21.5211	7.37889	0.181111	0.882023
	20.87	28.42		7.30778	0.11	0.926588		21.39	27.94		6.68333	-0.514444	1.42844		21.66	28.56		7.03889	-0.158889	1.11643
	21.69	28.56		7.44778	0.25	0.840896		21.2	27.82		6.56333	-0.634444	1.55234		21.59	28.73		7.20889	0.0111111	0.992328
	21.22	29.03		7.91778	0.72	0.607097		21.08	27.7		6.44333	-0.754444	1.68698		21.8	28.42		6.89889	-0.298889	1.2302
	20.68	28.4		7.28778	0.09	0.939523		21.44	27.71		6.45333	-0.744444	1.67533		21.43	28.88		7.35889	0.161111	0.894336
	20.95	28.77		7.65778	0.46	0.726986		21.37	27.56		6.30333	-0.894444	1.85889		21.62	28.83		7.30889	0.111111	0.925875
	20.77	28.53		7.41778	0.22	0.858565		21.25	27.43		6.17333	-1.02444	2.03418		21.4	28.65		7.12889	-0.0688889	1.04891
	21.24	28.62		7.50778	0.31	0.806642		21.2	27.67		6.41333	-0.784444	1.72243		21.15	28.71		7.18889	-0.00888889	1.00618
	21.49	28.85		7.73778	0.54	0.687771		21.13	27.85		6.59333	-0.604444	1.52039		21.77	28.79		7.26889	0.0711111	0.951905
				7.19778							7.19778							7.19778
Fig. S5e The G3P content
	nmol/L
	0	0.243035
	100	0.451364
	200	0.713579
	400	0.987902
	800	1.57677
	1600	2.69342
pGBi:ClGDPD1-GFP	pGBi:GFP	pGBi:ClGDPD1-KO
0.572292	0.465531	0.52334		156.995	85.8207	124.36
0.627255	0.508121	0.527028		193.637	114.214	126.819
0.649737	0.49334	0.494133		208.625	104.36	104.889
0.596015	0.48765	0.520752		172.81	100.567	122.635
0.52907	0.4691	0.528274		128.18	88.2	127.649
0.690928	0.494863	0.486277		236.085	105.375	99.6513
0.628435	0.513352	0.519869		194.423	117.701	122.046
0.59772	0.477812	0.554248		173.947	94.008	144.965

## Sheet: Fig. S6
Fig. S6a The G3P content
nmol/L
0	0.255501
100	0.430613
200	0.723208
400	1.00456
800	1.6181
1600	2.63548
y=0.0015x+0.3524
glycerol-treated	H2O-treated
0.761292	0.516476		272.595	109.384
0.753077	0.435643		267.118	55.4953
0.751906	0.500466		266.337	98.7107
0.659263	0.48429		204.575	87.9267
0.667287	0.464976		209.925	75.0507
0.766231	0.458444		275.887	70.696
0.824867	0.506159		314.978	102.506
0.683445	0.522769		220.697	113.579
Fig.S6b The relative expression of ClGDPD1
glycerol-treated							H2O-treated
Actin Ct	target gene Ct	average value of Actin Ct	ΔCt	ΔΔCt	2-ΔΔCt		Actin Ct	target gene Ct	average value of Actin Ct	ΔCt	ΔΔCt	2-ΔΔCt
21.15	26.95	21.1644	5.78556	-1.60444	3.04079		20.74	28.29	21.1278	7.16222	-0.227778	1.17103
20.98	27.58		6.41556	-0.974444	1.96488		20.99	28.67		7.54222	0.152222	0.899863
21.25	27.13		5.96556	-1.42444	2.68411		20.82	28.53		7.40222	0.0122222	0.991564
21.36	27.42		6.25556	-1.13444	2.19534		21.41	28.34		7.21222	-0.177778	1.13114
21.42	27.33		6.16556	-1.22444	2.33665		21.16	28.6		7.47222	0.0822222	0.944602
20.88	27		5.83556	-1.55444	2.93721		20.93	28.55		7.42222	0.0322222	0.977913
20.73	27.25		6.08556	-1.30444	2.46989		21.35	28.62		7.49222	0.102222	0.931597
21.22	26.77		5.60556	-1.78444	3.44486		21.28	28.47		7.34222	-0.0477778	1.03367
21.49	26.88		5.71556	-1.67444	3.19196		21.47	28.59		7.46222	0.0722222	0.951172
			7.39							7.39
	Fig.S6e The relative expression of ClGDPD1
	glycerol-treated							H2O-treated
	Actin Ct	target gene Ct	average value of Actin Ct	ΔCt	ΔΔCt	2-ΔΔCt		Actin Ct	target gene Ct	average value of Actin Ct	ΔCt	ΔΔCt	2-ΔΔCt
	20.38	23.64	21.1589	2.48111	-1.23556	2.35472		21.6	24.97	21.1822	3.78778	0.0711111	0.951905
	21.27	23.21		2.05111	-1.66556	3.17236		21.09	24.55		3.36778	-0.348889	1.27358
	22	23.2		2.04111	-1.67556	3.19442		20.79	25.24		4.05778	0.341111	0.789433
	21.06	23.84		2.68111	-1.03556	2.0499		21.58	24.56		3.37778	-0.338889	1.26478
	21.73	23.18		2.02111	-1.69556	3.23902		20.81	24.9		3.71778	0.00111111	0.99923
	20.83	22.95		1.79111	-1.92556	3.79883		20.63	24.88		3.69778	-0.0188889	1.01318
	21.1	22.88		1.72111	-1.99556	3.9877		21.62	24.79		3.60778	-0.108889	1.0784
	20.99	22.7		1.54111	-2.17556	4.5176		20.9	25.44		4.25778	0.541111	0.687241
	21.07	23.05		1.89111	-1.82556	3.54443		21.62	24.76		3.57778	-0.138889	1.10106
				3.71667							3.71667
	Fig. S6f The G3P content
	nmol/L
	0	0.255501
	100	0.430613
	200	0.723208
	400	1.00456
	800	1.6181
	1600	2.63548
	y=0.0015x+0.3524
	glycerol-treated	H2O-treated
	0.757623	0.495328		270.149	95.2853
	0.801161	0.421766		299.174	46.244
	0.824629	0.531243		314.819	119.229
	0.67225	0.45525		213.233	68.5667
	0.712399	0.505799		239.999	102.266
	0.782621	0.486218		286.814	89.212
	0.695744	0.441313		228.896	59.2753
	0.743218	0.471899		260.545	79.666
	Fig.S6g The relative expression of CP
	glycerol-treated							H2O-treated
	Actin Ct	target gene Ct	average value of Actin Ct	ΔCt	ΔΔCt	2-ΔΔCt		Actin Ct	target gene Ct	average value of Actin Ct	ΔCt	ΔΔCt	2-ΔΔCt
	20.38	26.76	21.1589	5.60111	1.69778	0.308261		21.6	25.08	21.1822	3.89778	-0.00555556	1.00386
	21.27	26.3		5.14111	1.23778	0.424025		21.09	25		3.81778	-0.0855556	1.0611
	22	26.99		5.83111	1.92778	0.262834		20.79	24.83		3.64778	-0.255556	1.1938
	21.06	27.16		6.00111	2.09778	0.233618		21.58	25		3.81778	-0.0855556	1.0611
	21.73	27.48		6.32111	2.41778	0.187144		20.81	25.26		4.07778	0.174444	0.886109
	20.83	27.46		6.30111	2.39778	0.189757		20.63	24.91		3.72778	-0.175556	1.1294
	21.1	27.37		6.21111	2.30778	0.201971		21.62	25.03		3.84778	-0.0555556	1.03926
	20.99	26.56		5.40111	1.49778	0.354098		20.9	25.18		3.99778	0.0944444	0.936633
	21.07	26.58		5.42111	1.51778	0.349223		21.62	25.48		4.29778	0.394444	0.760782
				3.90333							3.90333
	Fig.S6h The relative expression of CP
	H2O-treated+pGBi:ClGDPD1-KO							glycerol-treated+pGBi:ClGDPD1-KO
	Actin Ct	target gene Ct	average value of Actin Ct	ΔCt	ΔΔCt	2-ΔΔCt		Actin Ct	target gene Ct	average value of Actin Ct	ΔCt	ΔΔCt	2-ΔΔCt
	21.05	24.36	21.2533	3.10667	0.0222222	0.984715		21.04	24.43	21.1878	3.24222	0.157778	0.896405
	21.42	23.83		2.57667	-0.507778	1.42186		20.91	25.02		3.83222	0.747778	0.59552
	20.61	24.25		2.99667	-0.0877778	1.06273		21.79	24.62		3.43222	0.347778	0.785794
	21.33	24.28		3.02667	-0.0577778	1.04086		21.7	24.8		3.61222	0.527778	0.693622
	21.23	24.18		2.92667	-0.157778	1.11557		21.6	24.49		3.30222	0.217778	0.859889
	21.21	24.79		3.53667	0.452222	0.730916		21.47	24.52		3.33222	0.247778	0.842193
	21.49	24.29		3.03667	-0.0477778	1.03367		21.85	24.32		3.13222	0.0477778	0.967425
	21.39	24.58		3.32667	0.242222	0.845442		19.61	25.13		3.94222	0.857778	0.551802
	21.55	24.48		3.22667	0.142222	0.906122		20.72	24.75		3.56222	0.477778	0.718083
				3.08444							3.08444
	Fig.S6c The relative expression of SAR-related genes
		glycerol-treated							H2O-treated
	NPR1	Actin Ct	target gene Ct	average value of Actin Ct	ΔCt	ΔΔCt	2-ΔΔCt		Actin Ct	target gene Ct	average value of Actin Ct	ΔCt	ΔΔCt	2-ΔΔCt
		20.38	25.72	21.1589	4.56111	-1.77667	3.42634		21.6	26.95	21.1822	5.76778	-0.57	1.48452
		21.27	25.91		4.75111	-1.58667	3.00355		21.09	27.4		6.21778	-0.12	1.08673
		22	26.21		5.05111	-1.28667	2.43964		20.79	27.39		6.20778	-0.13	1.09429
		21.06	25.86		4.70111	-1.63667	3.10947		21.58	27.53		6.34778	0.01	0.993092
		21.73	26.42		5.26111	-1.07667	2.10916		20.81	27.6		6.41778	0.08	0.946058
		20.83	26		4.84111	-1.49667	2.8219		20.63	27.65		6.46778	0.13	0.913831
		21.1	26.17		5.01111	-1.32667	2.50822		21.62	27.96		6.77778	0.44	0.737135
		20.99	25.21		4.05111	-2.28667	4.87927		20.9	27.8		6.61778	0.28	0.823591
		21.07	25.44		4.28111	-2.05667	4.16024		21.62	27.4		6.21778	-0.12	1.08673
					6.33778							6.33778
	PR4	Actin Ct	target gene Ct	average value of Actin Ct	ΔCt	ΔΔCt	2-ΔΔCt		Actin Ct	target gene Ct	average value of Actin Ct	ΔCt	ΔΔCt	2-ΔΔCt
		20.38	27.96	21.1589	6.80111	-5.45333	43.8144		21.6	33.53	21.1822	12.3478	0.0933333	0.937354
		21.27	27.82		6.66111	-5.59333	48.2793		21.09	33.39		12.2078	-0.0466667	1.03288
		22	28.62		7.46111	-4.79333	27.7292		20.79	33.15		11.9678	-0.286667	1.21982
		21.06	28.24		7.08111	-5.17333	36.0851		21.58	33.8		12.6178	0.363333	0.777366
		21.73	28.58		7.42111	-4.83333	28.5088		20.81	33.7		12.5178	0.263333	0.833161
		20.83	28.65		7.49111	-4.76333	27.1585		20.63	33.62		12.4378	0.183333	0.880666
		21.1	27.26		6.10111	-6.15333	71.1767		21.62	33.32		12.1378	-0.116667	1.08423
		20.99	29.07		7.91111	-4.34333	20.299		20.9	32.85		11.6678	-0.586667	1.50177
		21.07	29.61		8.45111	-3.80333	13.961		21.62	33.57		12.3878	0.133333	0.911722
					12.2544							12.2544
	EDS1	Actin Ct	target gene Ct	average value of Actin Ct	ΔCt	ΔΔCt	2-ΔΔCt		Actin Ct	target gene Ct	average value of Actin Ct	ΔCt	ΔΔCt	2-ΔΔCt
		20.38	27.09	21.1589	5.93111	-0.0455556	1.03208		21.6	26.85	21.1822	5.66778	-0.308889	1.23875
		21.27	26.24		5.08111	-0.895556	1.86033		21.09	27.24		6.05778	0.0811111	0.945329
		22	26.32		5.16111	-0.815556	1.75998		20.79	26.96		5.77778	-0.198889	1.14781
		21.06	26.72		5.56111	-0.415556	1.33381		21.58	27.2		6.01778	0.0411111	0.971906
		21.73	26.41		5.25111	-0.725556	1.65354		20.81	26.98		5.79778	-0.178889	1.13201
		20.83	26		4.84111	-1.13556	2.19703		20.63	27.11		5.92778	-0.0488889	1.03447
		21.1	26.02		4.86111	-1.11556	2.16678		21.62	27.14		5.95778	-0.0188889	1.01318
		20.99	26.37		5.21111	-0.765556	1.70002		20.9	27.5		6.31778	0.341111	0.789433
		21.07	26.33		5.17111	-0.805556	1.74782		21.62	27.45		6.26778	0.291111	0.817272
					5.97667							5.97667
	R	Actin Ct	target gene Ct	average value of Actin Ct	ΔCt	ΔΔCt	2-ΔΔCt		Actin Ct	target gene Ct	average value of Actin Ct	ΔCt	ΔΔCt	2-ΔΔCt
		20.38	26.71	21.1589	5.55111	-2.07333	4.20858		21.6	28.45	21.1822	7.26778	-0.356667	1.28046
		21.27	27.21		6.05111	-1.57333	2.97592		21.09	28.75		7.56778	-0.0566667	1.04006
		22	27.29		6.13111	-1.49333	2.81539		20.79	29.48		8.29778	0.673333	0.627056
		21.06	27.97		6.81111	-0.813333	1.75727		21.58	28.77		7.58778	-0.0366667	1.02574
		21.73	27.73		6.57111	-1.05333	2.07532		20.81	28.77		7.58778	-0.0366667	1.02574
		20.83	26.57		5.41111	-2.21333	4.63746		20.63	29.17		7.98778	0.363333	0.777366
		21.1	28.73		7.57111	-0.0533333	1.03766		21.62	28.69		7.50778	-0.116667	1.08423
		20.99	26.81		5.65111	-1.97333	3.92674		20.9	28.71		7.52778	-0.0966667	1.0693
		21.07	27.25		6.09111	-1.53333	2.89454		21.62	28.47		7.28778	-0.336667	1.26284
					7.62444							7.62444
	UEP1	Actin Ct	target gene Ct	average value of Actin Ct	ΔCt	ΔΔCt	2-ΔΔCt		Actin Ct	target gene Ct	average value of Actin Ct	ΔCt	ΔΔCt	2-ΔΔCt
		20.38	23.46	21.1589	2.30111	-1.83889	3.57734		21.6	25.19	21.1822	4.00778	-0.132222	1.09598
		21.27	23.83		2.67111	-1.46889	2.76809		21.09	25.14		3.95778	-0.182222	1.13463
		22	24.1		2.94111	-1.19889	2.29563		20.79	25.79		4.60778	0.467778	0.723078
		21.06	23.75		2.59111	-1.54889	2.92592		21.58	25.56		4.37778	0.237778	0.848051
		21.73	23.51		2.35111	-1.78889	3.45549		20.81	25.17		3.98778	-0.152222	1.11128
		20.83	24.5		3.34111	-0.798889	1.73976		20.63	25.48		4.29778	0.157778	0.896405
		21.1	24.07		2.91111	-1.22889	2.34386		21.62	25.65		4.46778	0.327778	0.796763
		20.99	24.05		2.89111	-1.24889	2.37658		20.9	24.62		3.43778	-0.702222	1.62701
		21.07	24.12		2.96111	-1.17889	2.26402		21.62	25.3		4.11778	-0.0222222	1.01552
					4.14							4.14
	HIN1	Actin Ct	target gene Ct	average value of Actin Ct	ΔCt	ΔΔCt	2-ΔΔCt		Actin Ct	target gene Ct	average value of Actin Ct	ΔCt	ΔΔCt	2-ΔΔCt
		20.38	30.08	21.1589	8.92111	-0.727778	1.65609		21.6	30.44	21.1822	9.25778	-0.391111	1.3114
		21.27	29.79		8.63111	-1.01778	2.0248		21.09	30.18		8.99778	-0.651111	1.57038
		22	29.24		8.08111	-1.56778	2.96448		20.79	31.81		10.6278	0.978889	0.50737
		21.06	30.23		9.07111	-0.577778	1.49255		21.58	30.8		9.61778	-0.0311111	1.0218
		21.73	29.33		8.17111	-1.47778	2.78519		20.81	31.05		9.86778	0.218889	0.859227
		20.83	30.15		8.99111	-0.657778	1.57765		20.63	31.68		10.4978	0.848889	0.555212
		21.1	30.26		9.10111	-0.547778	1.46183		21.62	30.3		9.11778	-0.531111	1.44504
		20.99	29.61		8.45111	-1.19778	2.29386		20.9	30.55		9.36778	-0.281111	1.21513
		21.07	29.45		8.29111	-1.35778	2.5629		21.62	30.67		9.48778	-0.161111	1.11815
					9.64889							9.64889
	PAL	Actin Ct	target gene Ct	average value of Actin Ct	ΔCt	ΔΔCt	2-ΔΔCt		Actin Ct	target gene Ct	average value of Actin Ct	ΔCt	ΔΔCt	2-ΔΔCt
		20.38	26.07	21.1589	4.91111	-1.05889	2.08333		21.6	27.24	21.1822	6.05778	0.0877778	0.940971
		21.27	25.76		4.60111	-1.36889	2.58272		21.09	27.34		6.15778	0.187778	0.877957
		22	25.65		4.49111	-1.47889	2.78734		20.79	27.51		6.32778	0.357778	0.780366
		21.06	25.19		4.03111	-1.93889	3.8341		21.58	27.08		5.89778	-0.0722222	1.05133
		21.73	25.91		4.75111	-1.21889	2.32767		20.81	27.39		6.20778	0.237778	0.848051
		20.83	25.57		4.41111	-1.55889	2.94627		20.63	27		5.81778	-0.152222	1.11128
		21.1	26.01		4.85111	-1.11889	2.1718		21.62	26.8		5.61778	-0.352222	1.27653
		20.99	25.19		4.03111	-1.93889	3.8341		20.9	26.96		5.77778	-0.192222	1.14252
		21.07	26.74		5.58111	-0.388889	1.30938		21.62	27.05		5.86778	-0.102222	1.07343
					5.97							5.97
	Fig.S6k The relative expression of SAR-related genes
	H2O-treated+pGBi:ClGDPD1-KO							glycerol-treated+pGBi:ClGDPD1-KO
NPR1	Actin Ct	target gene Ct	average value of Actin Ct	ΔCt	ΔΔCt	2-ΔΔCt		Actin Ct	target gene Ct	average value of Actin Ct	ΔCt	ΔΔCt	2-ΔΔCt
	21.05	28.1	21.2533	6.84667	-0.33	1.25701		21.04	27.43	21.1878	6.24222	-0.934444	1.91115
	21.42	28.57		7.31667	0.14	0.907519		20.91	26.4		5.21222	-1.96444	3.90262
	20.61	28.38		7.12667	-0.05	1.03526		21.79	26.95		5.76222	-1.41444	2.66557
	21.33	28.42		7.16667	-0.01	1.00696		21.7	26.27		5.08222	-2.09444	4.27062
	21.23	28.7		7.44667	0.27	0.82932		21.6	26.33		5.14222	-2.03444	4.09665
	21.21	28.55		7.29667	0.12	0.920188		21.47	26.51		5.32222	-1.85444	3.61612
	21.49	28.12		6.86667	-0.31	1.23971		21.85	26.61		5.42222	-1.75444	3.37396
	21.39	28.39		7.13667	-0.04	1.02811		19.61	26.88		5.69222	-1.48444	2.79809
	21.55	28.64		7.38667	0.21	0.864537		20.72	26.85		5.66222	-1.51444	2.85689
				7.17667							7.17667
PR4	Actin Ct	target gene Ct	average value of Actin Ct	ΔCt	ΔΔCt	2-ΔΔCt		Actin Ct	target gene Ct	average value of Actin Ct	ΔCt	ΔΔCt	2-ΔΔCt
	21.05	31.5	21.2533	10.2467	-0.16	1.11729		21.04	28.95	21.1878	7.76222	-2.64444	6.25255
	21.42	31.67		10.4167	0.01	0.993092		20.91	29.43		8.24222	-2.16444	4.48294
	20.61	31.82		10.5667	0.16	0.895025		21.79	28.77		7.58222	-2.82444	7.08341
	21.33	31.79		10.5367	0.13	0.913831		21.7	28.82		7.63222	-2.77444	6.84212
	21.23	31.4		10.1467	-0.26	1.19748		21.6	29.51		8.32222	-2.08444	4.24112
	21.21	31.95		10.6967	0.29	0.817902		21.47	29.34		8.15222	-2.25444	4.77151
	21.49	31.26		10.0067	-0.4	1.31951		21.85	29.2		8.01222	-2.39444	5.25775
	21.39	31.57		10.3167	-0.09	1.06437		19.61	29.06		7.87222	-2.53444	5.79354
	21.55	31.98		10.7267	0.32	0.80107		20.72	28.78		7.59222	-2.81444	7.03448
				10.4067							10.4067
EDS1	Actin Ct	target gene Ct	average value of Actin Ct	ΔCt	ΔΔCt	2-ΔΔCt		Actin Ct	target gene Ct	average value of Actin Ct	ΔCt	ΔΔCt	2-ΔΔCt
	21.05	26.8	21.2533	5.54667	0.274444	0.826769		21.04	26.67	21.1878	5.48222	0.21	0.864537
	21.42	26.74		5.48667	0.214444	0.861878		20.91	26.3		5.11222	-0.16	1.11729
	20.61	26.59		5.33667	0.0644444	0.956314		21.79	26.38		5.19222	-0.08	1.05702
	21.33	26.33		5.07667	-0.195556	1.14517		21.7	25.77		4.58222	-0.69	1.61328
	21.23	26.87		5.61667	0.344444	0.787611		21.6	26.01		4.82222	-0.45	1.36604
	21.21	26.41		5.15667	-0.115556	1.08339		21.47	26.8		5.61222	0.34	0.790041
	21.49	26.05		4.79667	-0.475556	1.39045		21.85	25.69		4.50222	-0.77	1.70527
	21.39	26.66		5.40667	0.134444	0.911021		19.61	25.42		4.23222	-1.04	2.05623
	21.55	26.28		5.02667	-0.245556	1.18555		20.72	25.85		4.66222	-0.61	1.52626
				5.27222							5.27222
R	Actin Ct	target gene Ct	average value of Actin Ct	ΔCt	ΔΔCt	2-ΔΔCt		Actin Ct	target gene Ct	average value of Actin Ct	ΔCt	ΔΔCt	2-ΔΔCt
	21.05	28.44	21.2533	7.18667	-0.0944444	1.06765		21.04	27.9	21.1878	6.71222	-0.568889	1.48338
	21.42	28.42		7.16667	-0.114444	1.08256		20.91	27.35		6.16222	-1.11889	2.1718
	20.61	28.7		7.44667	0.165556	0.891585		21.79	28.27		7.08222	-0.198889	1.14781
	21.33	28.13		6.87667	-0.404444	1.32358		21.7	28.6		7.41222	0.131111	0.913128
	21.23	28.66		7.40667	0.125556	0.916651		21.6	27.45		6.26222	-1.01889	2.02636
	21.21	28.95		7.69667	0.415556	0.749731		21.47	27.68		6.49222	-0.788889	1.72774
	21.49	28.51		7.25667	-0.0244444	1.01709		21.85	27.71		6.52222	-0.758889	1.69219
	21.39	28.26		7.00667	-0.274444	1.20953		19.61	28.02		6.83222	-0.448889	1.36499
	21.55	28.74		7.48667	0.205556	0.867205		20.72	28.42		7.23222	-0.0488889	1.03447
				7.28111							7.28111
UEP1	Actin Ct	target gene Ct	average value of Actin Ct	ΔCt	ΔΔCt	2-ΔΔCt		Actin Ct	target gene Ct	average value of Actin Ct	ΔCt	ΔΔCt	2-ΔΔCt
	21.05	25.46	21.2533	4.20667	-0.264444	1.20117		21.04	24.13	21.1878	2.94222	-1.52889	2.88564
	21.42	25.19		3.93667	-0.534444	1.44838		20.91	24.5		3.31222	-1.15889	2.23285
	20.61	26.23		4.97667	0.505556	0.704389		21.79	24.67		3.48222	-0.988889	1.98466
	21.33	25.87		4.61667	0.145556	0.904031		21.7	24.92		3.73222	-0.738889	1.66889
	21.23	25.61		4.35667	-0.114444	1.08256		21.6	24.29		3.10222	-1.36889	2.58272
	21.21	26.05		4.79667	0.325556	0.797991		21.47	23.85		2.66222	-1.80889	3.50372
	21.49	25.94		4.68667	0.215556	0.861214		21.85	24.06		2.87222	-1.59889	3.0291
	21.39	25.77		4.51667	0.0455556	0.968917		19.61	24.4		3.21222	-1.25889	2.39311
	21.55	25.4		4.14667	-0.324444	1.25218		20.72	24.25		3.06222	-1.40889	2.65533
				4.47111							4.47111
HIN1	Actin Ct	target gene Ct	average value of Actin Ct	ΔCt	ΔΔCt	2-ΔΔCt		Actin Ct	target gene Ct	average value of Actin Ct	ΔCt	ΔΔCt	2-ΔΔCt
	21.05	31.75	21.2533	10.4967	0.188889	0.877281		21.04	30.56	21.1878	9.37222	-0.935556	1.91263
	21.42	31.29		10.0367	-0.271111	1.20674		20.91	30.28		9.09222	-1.21556	2.3223
	20.61	31.48		10.2267	-0.0811111	1.05783		21.79	30.77		9.58222	-0.725556	1.65354
	21.33	31.5		10.2467	-0.0611111	1.04327		21.7	30.1		8.91222	-1.39556	2.6309
	21.23	31.22		9.96667	-0.341111	1.26673		21.6	30.06		8.87222	-1.43556	2.70486
	21.21	31.65		10.3967	0.0888889	0.940247		21.47	29.82		8.63222	-1.67556	3.19442
	21.49	31.94		10.6867	0.378889	0.76903		21.85	30.75		9.56222	-0.745556	1.67662
	21.39	31.7		10.4467	0.138889	0.908218		19.61	30.49		9.30222	-1.00556	2.00772
	21.55	31.52		10.2667	-0.0411111	1.02891		20.72	30.55		9.36222	-0.945556	1.92593
				10.3078							10.3078
PAL	Actin Ct	target gene Ct	average value of Actin Ct	ΔCt	ΔΔCt	2-ΔΔCt		Actin Ct	target gene Ct	average value of Actin Ct	ΔCt	ΔΔCt	2-ΔΔCt
	21.05	26.54	21.2533	5.28667	-0.768889	1.70396		21.04	26.42	21.1878	5.23222	-0.823333	1.76949
	21.42	26.9		5.64667	-0.408889	1.32766		20.91	26.89		5.70222	-0.353333	1.27751
	20.61	27.38		6.12667	0.0711111	0.951905		21.79	26.18		4.99222	-1.06333	2.08975
	21.33	27.11		5.85667	-0.198889	1.14781		21.7	26.43		5.24222	-0.813333	1.75727
	21.23	27.59		6.33667	0.281111	0.822957		21.6	26.3		5.11222	-0.943333	1.92297
	21.21	27.62		6.36667	0.311111	0.806021		21.47	26.33		5.14222	-0.913333	1.88339
	21.49	27.93		6.67667	0.621111	0.65017		21.85	26.18		4.99222	-1.06333	2.08975
	21.39	27.45		6.19667	0.141111	0.90682		19.61	26.2		5.01222	-1.04333	2.06098
	21.55	27.26		6.00667	-0.0488889	1.03447		20.72	26.57		5.38222	-0.673333	1.59475
				6.05556							6.05556

## Sheet: Fig. S7
8 dpi	Fig.S7a and S6c Relative expression of CYVCV
	glycerol-treated+pGBi:ClGDPD1-KO							H2O-treated+pGBi:ClGDPD1-KO
	Actin Ct	target gene Ct	average value of Actin Ct	ΔCt	ΔΔCt	2-ΔΔCt		Actin Ct	target gene Ct	average value of Actin Ct	ΔCt	ΔΔCt	2-ΔΔCt
	22.4	27.8	21.7667	6.03333	1.60222	0.329369		21.77	25.88	21.6911	4.18889	-0.242222	1.18281		26.62	27.62
	21.7	27.59		5.82333	1.39222	0.380978		21.56	26.3		4.60889	0.177778	0.884064		26.56	27.56
	21.62	27.32		5.55333	1.12222	0.459386		21.8	26.25		4.55889	0.127778	0.91524		26.74	27.74
	21.59	27.45		5.68333	1.25222	0.419801		21.39	26.47		4.77889	0.347778	0.785794		26.44	27.44
	21.76	27.72		5.95333	1.52222	0.348149		21.62	25.92		4.22889	-0.202222	1.15047		26.5	27.5
	21.25	27.4		5.63333	1.20222	0.434605		21.94	25.86		4.16889	-0.262222	1.19932		26.58	27.58
	22.13	27.24		5.47333	1.04222	0.485579		21.56	25.94		4.24889	-0.182222	1.13463		26.75	27.75
	21.64	27.91		6.14333	1.71222	0.30519		21.83	26.15		4.45889	0.0277778	0.98093		26.64	27.64
	21.81	27.37		5.60333	1.17222	0.443737		21.75	26.33		4.63889	0.207778	0.86587		26.79	27.79
				4.43111							4.43111
30 dpi	glycerol-treated+pGBi:ClGDPD1-KO							H2O-treated+pGBi:ClGDPD1-KO
	Actin Ct	target gene Ct	average value of Actin Ct	ΔCt	ΔΔCt	2-ΔΔCt		Actin Ct	target gene Ct	average value of Actin Ct	ΔCt	ΔΔCt	2-ΔΔCt
	21.88	27.02	21.9567	5.06333	0.548889	0.683546		21.25	25.89	21.4878	4.40222	-0.112222	1.08089
	21.69	27.56		5.60333	1.08889	0.470123		21.63	25.67		4.18222	-0.332222	1.25895
	21.95	26.74		4.78333	0.268889	0.829959		21.48	25.73		4.24222	-0.272222	1.20767
	21.98	27.14		5.18333	0.668889	0.628991		21.3	26.4		4.91222	0.397778	0.759027
	21.6	27.5		5.54333	1.02889	0.490087		21.27	25.95		4.46222	-0.0522222	1.03686
	22.23	27.58		5.62333	1.10889	0.463651		21.2	26.12		4.63222	0.117778	0.921606
	22.41	27.35		5.39333	0.878889	0.543786		21.56	26.37		4.88222	0.367778	0.774975
	21.87	26.84		4.88333	0.368889	0.774379		21.84	26.01		4.52222	0.00777778	0.994623
	22	26.79		4.83333	0.318889	0.801687		21.86	25.88		4.39222	-0.122222	1.08841
				4.51444							4.51444
	Fig. S7e The G3P content
	nmol/L
	0	0.243035
	100	0.451364
	200	0.713579
	400	0.987902
	800	1.57677
	1600	2.69342
	8 dpi		30 dpi
	glycerol-treated+pGBi:ClGDPD1-KO	H2O-treated+pGBi:ClGDPD1-KO	glycerol-treated+pGBi:ClGDPD1-KO	H2O-treated+pGBi:ClGDPD1-KO
	0.682574	0.482576	0.61387	0.436785	230.516	97.184	184.713	66.6567
	0.631359	0.512323	0.596212	0.492537	196.373	117.015	172.941	103.825
	0.622949	0.51127	0.545957	0.51233	190.766	116.313	139.438	117.02
	0.657735	0.453279	0.616608	0.472635	213.957	77.6527	186.539	90.5567
	0.6728	0.496214	0.637495	0.498515	224	106.276	200.463	107.81
	0.701413	0.472285	0.51477	0.486259	243.075	90.3233	118.647	99.6393
	0.682537	0.5036	0.568422	0.480011	230.491	111.2	154.415	95.474
	0.656911	0.522844	0.541037	0.477123	213.407	124.029	136.158	93.5487

## Sheet: Fig. S8
	Fig. S8a The G3P content
	nmol/L
	0	0.255501
	100	0.430613
	200	0.723208
	400	1.00456
	800	1.6181
	1600	2.63548
	y=0.0015x+0.3524
	pLGN:ClGPDH	pLGN
	0.612547	0.45543		173.431	68.6867
	0.575901	0.519331		149.001	111.287
	0.713348	0.468843		240.632	77.6287
	0.567671	0.473971		143.514	81.0473
	0.719524	0.497918		244.749	97.012
	0.625035	0.514014		181.757	107.743
	0.714507	0.518751		241.405	110.901
	0.689293	0.502479		224.595	100.053
	Fig.S8b The relative expression of CP
	pLGN:ClGPDH							pLGN
	Actin Ct	target gene Ct	average value of Actin Ct	ΔCt	ΔΔCt	2-ΔΔCt		Actin Ct	target gene Ct	average value of Actin Ct	ΔCt	ΔΔCt	2-ΔΔCt
	21.72	28.17	20.9744	7.19556	0.705556	0.613206		21.11	27.29	20.82	6.47	-0.02	1.01396
	21.15	27.82		6.84556	0.355556	0.781569		20.72	27.42		6.6	0.11	0.926588
	20.87	28.88		7.90556	1.41556	0.374865		20.79	27.35		6.53	0.04	0.972655
	21.02	28.66		7.68556	1.19556	0.436618		20.71	27.73		6.91	0.42	0.747425
	20.57	28.93		7.95556	1.46556	0.362096		20.88	27.27		6.45	-0.04	1.02811
	21.31	29.19		8.21556	1.72556	0.302382		20.91	27.3		6.48	-0.01	1.00696
	20.85	29.29		8.31556	1.82556	0.282132		20.62	27.07		6.25	-0.24	1.18099
	20.72	28.32		7.34556	0.855556	0.552652		20.29	27.2		6.38	-0.11	1.07923
	20.56	27.7		6.72556	0.235556	0.849358		21.35	27.16		6.34	-0.15	1.10957
				6.49							6.49

[truncated: 2 more sheets: Fig. S9, Table S2]
