# Supplementary material for: Glycerophosphodiester phosphodiesterase 1 mediates G3P accumulation for Eureka lemon resistance to citrus yellow vein clearing virus
Source: Hortic Res. 2024 Oct 11;12(1):uhae287. doi: 10.1093/hr/uhae287 (PMC11775586; doi:10.1093/hr/uhae287)
Supplement: Web_Material_uhae287 [file web_material_uhae287.zip › Table S4.xlsx]

## Sheet: Sheet1
#ID	gene_name	FDR	log2FC	regulated	KEGG_annotation	KEGG_pathway_annotation	Pfam_annotation	Swiss_Prot_annotation
gene-LOC102629869	LOC102629869	7.2154e-32	5.74699	up	K14488|1.5e-80|cit:102629869|K14488 SAUR family protein | (RefSeq) auxin-responsive protein SAUR41	Plant hormone signal transduction (ko04075)	Auxin responsive protein	Auxin-responsive protein SAUR72 OS=Arabidopsis thaliana OX=3702 GN=SAUR72 PE=1 SV=1
gene-LOC102629987	LOC102629987	1.21593e-48	4.59097	up	K22395|3.0e-171|nau:109214673|K22395 cinnamyl-alcohol dehydrogenase [EC:1.1.1.195] | (RefSeq) berberine bridge enzyme-like 28	Phenylpropanoid biosynthesis (ko00940)	FAD binding domain	Cannabidiolic acid synthase OS=Cannabis sativa OX=3483 GN=CBDAS PE=1 SV=1
gene-LOC102626336	LOC102626336	1.2436e-11	7.83156	up	K13449|1.2e-91|cic:CICLE_v10029950mg|K13449 pathogenesis-related protein 1 | (RefSeq) hypothetical protein	MAPK signaling pathway - plant (ko04016);; Plant hormone signal transduction (ko04075);; Plant-pathogen interaction (ko04626)	Cysteine-rich secretory protein family	Pathogenesis-related protein 1 OS=Arabidopsis thaliana OX=3702 GN=PRB1 PE=2 SV=1
gene-LOC102620681	LOC102620681	2.30861e-05	-1.365	down	K13466|1.0e-12|qsu:112008965|K13466 EIX receptor 1/2 | (RefSeq) receptor-like protein EIX2	Plant-pathogen interaction (ko04626)	Leucine rich repeat	Receptor-like protein 6 OS=Arabidopsis thaliana OX=3702 GN=RLP6 PE=3 SV=1
gene-LOC102611345	LOC102611345	1.75147e-07	-1.08281	down	K13430|2.7e-33|egu:105048968|K13430 serine/threonine-protein kinase PBS1 [EC:2.7.11.1] | (RefSeq) serine/threonine-protein kinase PBS1	Plant-pathogen interaction (ko04626)	Protein kinase domain	Receptor-like serine/threonine-protein kinase At2g45590 OS=Arabidopsis thaliana OX=3702 GN=At2g45590 PE=2 SV=1
gene-LOC107174622	LOC107174622	9.94579e-38	5.82073	up	K13466|2.1e-212|cit:102616085|K13466 EIX receptor 1/2 | (RefSeq) receptor-like protein EIX1	Plant-pathogen interaction (ko04626)	Leucine rich repeat	Receptor-like protein EIX2 OS=Solanum lycopersicum OX=4081 GN=EIX2 PE=1 SV=2
gene-LOC102630693	LOC102630693	1.36163e-08	-1.71287	down	K14506|6.8e-16|nnu:109115461|K14506 jasmonic acid-amino synthetase [EC:6.3.2.52] | (RefSeq) uncharacterized LOC109115461	Plant hormone signal transduction (ko04075)	Protein of unknown function, DUF547	--
gene-LOC102615958	LOC102615958	0.00191645	-1.37864	down	K13420|6.3e-59|cic:CICLE_v10030536mg|K13420 LRR receptor-like serine/threonine-protein kinase FLS2 [EC:2.7.11.1] | (RefSeq) hypothetical protein	MAPK signaling pathway - plant (ko04016);; Plant-pathogen interaction (ko04626)	Leucine rich repeat	--
gene-LOC102616328	LOC102616328	1.12574e-25	-1.7273	down	K13436|1.2e-66|bna:106394899|K13436 pto-interacting protein 1 [EC:2.7.11.1] | (RefSeq) PTI1-like tyrosine-protein kinase 3	Plant-pathogen interaction (ko04626)	Protein tyrosine and serine/threonine kinase	Protein STRUBBELIG-RECEPTOR FAMILY 6 OS=Arabidopsis thaliana OX=3702 GN=SRF6 PE=1 SV=1
gene-LOC102626748	LOC102626748	4.9465e-18	-3.91758	down	K05391|0.0e+00|cit:102626748|K05391 cyclic nucleotide gated channel, plant | (RefSeq) cyclic nucleotide-gated ion channel 1-like	Plant-pathogen interaction (ko04626)	--	Cyclic nucleotide-gated ion channel 1 OS=Arabidopsis thaliana OX=3702 GN=CNGC1 PE=1 SV=1
gene-LOC127902684	LOC127902684	6.41376e-08	-1.16781	down	K13414|2.1e-09|vvi:100241228|K13414 mitogen-activated protein kinase kinase kinase 1 [EC:2.7.11.25] | (RefSeq) mitogen-activated protein kinase kinase kinase 1	MAPK signaling pathway - plant (ko04016);; Plant-pathogen interaction (ko04626)	--	--
gene-LOC102614958	LOC102614958	1.23662e-08	-1.77251	down	K13435|2.2e-109|spen:107018783|K13435 serine/threonine-protein kinase Pto | (RefSeq) receptor-like protein kinase HERK 1 isoform X2	Plant-pathogen interaction (ko04626)	Protein tyrosine and serine/threonine kinase	Receptor-like protein kinase HERK 1 OS=Arabidopsis thaliana OX=3702 GN=HERK1 PE=1 SV=1
gene-LOC127900748	LOC127900748	1.65288e-06	1.93092	up	K16225|2.7e-46|csat:104760397|K16225 probable WRKY transcription factor 52 | (RefSeq) disease resistance protein RRS1-like	Plant-pathogen interaction (ko04626)	NB-ARC domain	TMV resistance protein N OS=Nicotiana glutinosa OX=35889 GN=N PE=1 SV=1
gene-LOC112496727	LOC112496727	0.00147162	1.2142	up	K13415|9.8e-91|han:110929858|K13415 protein brassinosteroid insensitive 1 [EC:2.7.10.1 2.7.11.1] | (RefSeq) systemin receptor SR160-like	Plant hormone signal transduction (ko04075)	Leucine rich repeat	MDIS1-interacting receptor like kinase 2 OS=Arabidopsis thaliana OX=3702 GN=MIK2 PE=1 SV=3
gene-LOC102620211	LOC102620211	8.14966e-08	8.53527	up	K00430|2.5e-186|cit:102620211|K00430 peroxidase [EC:1.11.1.7] | (RefSeq) peroxidase 24-like	Phenylpropanoid biosynthesis (ko00940)	Peroxidase	Peroxidase 24 OS=Arabidopsis thaliana OX=3702 GN=PER24 PE=2 SV=1
gene-LOC102616578	LOC102616578	4.48029e-06	-1.61462	down	K13430|2.2e-45|sbi:8056791|K13430 serine/threonine-protein kinase PBS1 [EC:2.7.11.1] | (RefSeq) serine/threonine-protein kinase PBS1	Plant-pathogen interaction (ko04626)	Protein kinase domain	Probable receptor-like protein kinase At1g33260 OS=Arabidopsis thaliana OX=3702 GN=At1g33260 PE=2 SV=1
gene-LOC102614964	LOC102614964	1.00847e-27	2.97679	up	K13448|8.7e-99|cic:CICLE_v10029360mg|K13448 calcium-binding protein CML | (RefSeq) hypothetical protein	Plant-pathogen interaction (ko04626)	EF hand	Calmodulin-like protein 30 OS=Arabidopsis thaliana OX=3702 GN=CML30 PE=2 SV=1
gene-LOC102616683	LOC102616683	2.16882e-11	1.34261	up	K13065|8.0e-255|cit:102616683|K13065 shikimate O-hydroxycinnamoyltransferase [EC:2.3.1.133] | (RefSeq) shikimate O-hydroxycinnamoyltransferase-like	Phenylpropanoid biosynthesis (ko00940);; Flavonoid biosynthesis (ko00941);; Stilbenoid, diarylheptanoid and gingerol biosynthesis (ko00945)	Transferase family	Shikimate O-hydroxycinnamoyltransferase OS=Nicotiana tabacum OX=4097 GN=HST PE=1 SV=1
gene-LOC102622303	LOC102622303	2.82547e-74	2.72865	up	K18368|1.1e-192|cic:CICLE_v10026080mg|K18368 caffeoylshikimate esterase [EC:3.1.1.-] | (RefSeq) hypothetical protein	Phenylpropanoid biosynthesis (ko00940)	Serine aminopeptidase, S33	Caffeoylshikimate esterase OS=Arabidopsis thaliana OX=3702 GN=CSE PE=1 SV=1
gene-LOC102624858	LOC102624858	1.04645e-148	7.16566	up	K00430|3.6e-191|cic:CICLE_v10001726mg|K00430 peroxidase [EC:1.11.1.7] | (RefSeq) hypothetical protein	Phenylpropanoid biosynthesis (ko00940)	Peroxidase	Peroxidase 12 OS=Arabidopsis thaliana OX=3702 GN=PER12 PE=1 SV=1
gene-LOC102620140	LOC102620140	2.44501e-35	4.07078	up	K23260|3.5e-70|egr:104453761|K23260 scopoletin glucosyltransferase [EC:2.4.1.128] | (RefSeq) scopoletin glucosyltransferase	Phenylpropanoid biosynthesis (ko00940)	UDP-glucoronosyl and UDP-glucosyl transferase	UDP-glycosyltransferase 92A1 OS=Arabidopsis thaliana OX=3702 GN=UGT92A1 PE=2 SV=1
gene-LOC102617620	LOC102617620	4.82976e-23	3.19182	up	K13429|4.3e-151|vvi:100255092|K13429 chitin elicitor receptor kinase 1 | (RefSeq) lysM domain receptor-like kinase 3	Plant-pathogen interaction (ko04626)	Protein tyrosine and serine/threonine kinase	Chitin elicitor receptor kinase 1 OS=Oryza sativa subsp. japonica OX=39947 GN=CERK1 PE=1 SV=1
gene-LOC102613332	LOC102613332	1.35832e-23	-1.50362	down	K14487|0.0e+00|cic:CICLE_v10014670mg|K14487 auxin responsive GH3 gene family | (RefSeq) hypothetical protein	Plant hormone signal transduction (ko04075)	GH3 auxin-responsive promoter	Indole-3-acetic acid-amido synthetase GH3.10 OS=Arabidopsis thaliana OX=3702 GN=GH3.10 PE=2 SV=1
gene-LOC102622529	LOC102622529	1.61755e-05	1.36337	up	K13456|4.6e-149|cit:102622529|K13456 RPM1-interacting protein 4 | (RefSeq) RPM1-interacting protein 4-like isoform X1	Plant-pathogen interaction (ko04626)	Cleavage site for pathogenic type III effector avirulence factor Avr	RPM1-interacting protein 4 OS=Arabidopsis thaliana OX=3702 GN=RIN4 PE=1 SV=1
gene-LOC102610561	LOC102610561	6.39971e-11	-1.4249	down	K13415|3.8e-38|egu:105047907|K13415 protein brassinosteroid insensitive 1 [EC:2.7.10.1 2.7.11.1] | (RefSeq) systemin receptor SR160	Plant hormone signal transduction (ko04075)	Leucine rich repeat	Probable LRR receptor-like serine/threonine-protein kinase At2g16250 OS=Arabidopsis thaliana OX=3702 GN=At2g16250 PE=1 SV=1
gene-LOC127901112	LOC127901112	7.31414e-06	6.78113	up	K13066|1.1e-209|cic:CICLE_v10005230mg|K13066 caffeic acid 3-O-methyltransferase [EC:2.1.1.68] | (RefSeq) hypothetical protein	Phenylpropanoid biosynthesis (ko00940)	O-methyltransferase domain	Caffeic acid 3-O-methyltransferase OS=Prunus dulcis OX=3755 GN=COMT1 PE=2 SV=1
gene-LOC102608414	LOC102608414	8.98294e-07	1.15152	up	K13415|2.5e-89|han:110929858|K13415 protein brassinosteroid insensitive 1 [EC:2.7.10.1 2.7.11.1] | (RefSeq) systemin receptor SR160-like	Plant hormone signal transduction (ko04075)	Leucine rich repeat	MDIS1-interacting receptor like kinase 2 OS=Arabidopsis thaliana OX=3702 GN=MIK2 PE=1 SV=3
gene-LOC102619221	LOC102619221	3.32209e-24	-1.79717	down	K13946|1.2e-277|cit:102619221|K13946 auxin influx carrier (AUX1 LAX family) | (RefSeq) auxin transporter-like protein 2	Plant hormone signal transduction (ko04075)	Transmembrane amino acid transporter protein	Auxin transporter-like protein 2 OS=Medicago truncatula OX=3880 GN=LAX2 PE=2 SV=1
gene-LOC102625904	LOC102625904	4.43401e-13	2.13855	up	K04368|7.0e-234|cit:102625904|K04368 mitogen-activated protein kinase kinase 1 [EC:2.7.12.2] | (RefSeq) mitogen-activated protein kinase kinase 6 isoform X1	Plant-pathogen interaction (ko04626)	Protein kinase domain	Mitogen-activated protein kinase kinase 6 OS=Arabidopsis thaliana OX=3702 GN=MKK6 PE=1 SV=1
NewGene_2974	--	3.19875e-15	3.32797	up	K13466|1.78e-37|cit:102616085|K13466 EIX receptor 1/2 | (RefSeq) receptor-like protein EIX1	Plant-pathogen interaction (ko04626)	Leucine rich repeat N-terminal domain	--
gene-LOC102617596	LOC102617596	1.74244e-06	-1.00382	down	K13459|4.5e-11|egu:105032087|K13459 disease resistance protein RPS2 | (RefSeq) disease resistance protein RPS2-like	Plant-pathogen interaction (ko04626)	Leucine Rich repeats (2 copies)	Putative disease resistance protein At4g19050 OS=Arabidopsis thaliana OX=3702 GN=At4g19050 PE=3 SV=2
NewGene_4099	--	2.65879e-10	-4.73256	down	K13416|4.44e-07|lang:109345680|K13416 brassinosteroid insensitive 1-associated receptor kinase 1 [EC:2.7.10.1 2.7.11.1] | (RefSeq) BRASSINOSTEROID INSENSITIVE 1-associated receptor kinase 1-like	MAPK signaling pathway - plant (ko04016);; Plant hormone signal transduction (ko04075);; Plant-pathogen interaction (ko04626)	--	Probable LRR receptor-like serine/threonine-protein kinase At1g07650 OS=Arabidopsis thaliana OX=3702 GN=At1g07650 PE=1 SV=1
gene-LOC102613374	LOC102613374	1.51286e-16	7.66844	up	K13416|2.5e-57|ccaj:109804867|K13416 brassinosteroid insensitive 1-associated receptor kinase 1 [EC:2.7.10.1 2.7.11.1] | (RefSeq) BRASSINOSTEROID INSENSITIVE 1-associated receptor kinase 1-like	MAPK signaling pathway - plant (ko04016);; Plant hormone signal transduction (ko04075);; Plant-pathogen interaction (ko04626)	Protein kinase domain	G-type lectin S-receptor-like serine/threonine-protein kinase LECRK3 OS=Oryza sativa subsp. indica OX=39946 GN=LECRK3 PE=3 SV=2
gene-LOC102613627	LOC102613627	2.46718e-165	6.10919	up	K00430|2.2e-196|cit:102613627|K00430 peroxidase [EC:1.11.1.7] | (RefSeq) peroxidase 15-like	Phenylpropanoid biosynthesis (ko00940)	Peroxidase	Peroxidase 15 OS=Ipomoea batatas OX=4120 GN=pod PE=1 SV=1
gene-LOC102627134	LOC102627134	5.52159e-15	9.00904	up	K14488|3.4e-93|cit:102627134|K14488 SAUR family protein | (RefSeq) auxin-responsive protein SAUR36	Plant hormone signal transduction (ko04075)	Auxin responsive protein	--
gene-LOC112497184	LOC112497184	0.000218738	-1.59399	down	K13415|1.9e-109|han:110929858|K13415 protein brassinosteroid insensitive 1 [EC:2.7.10.1 2.7.11.1] | (RefSeq) systemin receptor SR160-like	Plant hormone signal transduction (ko04075)	Protein kinase domain	MDIS1-interacting receptor like kinase 2 OS=Arabidopsis thaliana OX=3702 GN=MIK2 PE=1 SV=3
gene-LOC102624231	LOC102624231	7.08434e-35	1.42903	up	K09754|8.3e-301|cit:102624231|K09754 5-O-(4-coumaroyl)-D-quinate 3'-monooxygenase [EC:1.14.14.96] | (RefSeq) cytochrome P450 98A2	Phenylpropanoid biosynthesis (ko00940);; Flavonoid biosynthesis (ko00941);; Stilbenoid, diarylheptanoid and gingerol biosynthesis (ko00945)	Cytochrome P450	Cytochrome P450 98A2 OS=Glycine max OX=3847 GN=CYP98A2 PE=2 SV=1
gene-LOC102616980	LOC102616980	1.4712e-07	2.01968	up	K16226|3.4e-135|eus:EUTSA_v10000750mg|K16226 disease resistance protein RPS4 | (RefSeq) hypothetical protein	Plant-pathogen interaction (ko04626)	TIR domain	Disease resistance-like protein DSC1 OS=Arabidopsis thaliana OX=3702 GN=DSC1 PE=1 SV=1
gene-LOC102610774	LOC102610774	2.24416e-06	-1.6854	down	K13430|5.4e-86|nau:109243754|K13430 serine/threonine-protein kinase PBS1 [EC:2.7.11.1] | (RefSeq) serine/threonine-protein kinase PBS1	Plant-pathogen interaction (ko04626)	Protein tyrosine and serine/threonine kinase	Receptor-like serine/threonine-protein kinase ALE2 OS=Arabidopsis thaliana OX=3702 GN=ALE2 PE=1 SV=1
gene-LOC102614041	LOC102614041	9.84783e-15	4.22659	up	K13422|2.1e-07|mus:103981825|K13422 transcription factor MYC2 | (RefSeq) transcription factor MYC2-like	MAPK signaling pathway - plant (ko04016);; Plant hormone signal transduction (ko04075)	Helix-loop-helix DNA-binding domain	Putative transcription factor bHLH041 OS=Arabidopsis thaliana OX=3702 GN=BHLH41 PE=3 SV=1
gene-LOC102607325	LOC102607325	2.06552e-60	4.91828	up	K00430|2.0e-154|cit:102606736|K00430 peroxidase [EC:1.11.1.7] | (RefSeq) peroxidase 59-like	Phenylpropanoid biosynthesis (ko00940)	Peroxidase	Peroxidase N OS=Armoracia rusticana OX=3704 GN=HRPN PE=2 SV=1
gene-LOC127899735	LOC127899735	4.31116e-08	2.31937	up	K13466|2.1e-184|cit:102620228|K13466 EIX receptor 1/2 | (RefSeq) receptor-like protein EIX2	Plant-pathogen interaction (ko04626)	Leucine rich repeat	Receptor-like protein EIX2 OS=Solanum lycopersicum OX=4081 GN=EIX2 PE=1 SV=2
gene-LOC102619427	LOC102619427	1.02958e-15	-2.43526	down	K23260|2.2e-75|egr:104453761|K23260 scopoletin glucosyltransferase [EC:2.4.1.128] | (RefSeq) scopoletin glucosyltransferase	Phenylpropanoid biosynthesis (ko00940)	UDP-glucoronosyl and UDP-glucosyl transferase	UDP-glycosyltransferase 92A1 OS=Arabidopsis thaliana OX=3702 GN=UGT92A1 PE=2 SV=1
gene-LOC102621664	LOC102621664	1.14709e-16	1.49423	up	K14494|3.5e-63|brp:103852324|K14494 DELLA protein | (RefSeq) DELLA protein RGL1	Plant hormone signal transduction (ko04075)	GRAS domain family	Scarecrow-like transcription factor PAT1 OS=Arabidopsis thaliana OX=3702 GN=PAT1 PE=1 SV=1
gene-LOC102609592	LOC102609592	1.22389e-21	2.29013	up	K18875|4.1e-55|egu:105060252|K18875 enhanced disease susceptibility 1 protein | (RefSeq) protein EDS1B-like	Plant-pathogen interaction (ko04626)	Enhanced disease susceptibility 1 protein EP domain	Lipase-like PAD4 OS=Arabidopsis thaliana OX=3702 GN=PAD4 PE=1 SV=1
gene-LOC102610741	LOC102610741	3.6097e-11	3.31821	up	K16225|3.2e-18|csat:104760397|K16225 probable WRKY transcription factor 52 | (RefSeq) disease resistance protein RRS1-like	Plant-pathogen interaction (ko04626)	WRKY DNA -binding domain	Probable WRKY transcription factor 41 OS=Arabidopsis thaliana OX=3702 GN=WRKY41 PE=1 SV=2
gene-LOC102630692	LOC102630692	1.8292e-15	3.34832	up	K12126|1.4e-06|mtr:MTR_7g111320|K12126 phytochrome-interacting factor 3 | (RefSeq) phytochrome-interacting factor 3.1	Plant hormone signal transduction (ko04075);; Circadian rhythm - plant (ko04712)	Helix-loop-helix DNA-binding domain	Transcription factor bHLH87 OS=Arabidopsis thaliana OX=3702 GN=BHLH87 PE=1 SV=1
gene-LOC102607187	LOC102607187	2.33776e-21	2.83373	up	K14484|5.6e-109|cic:CICLE_v10026400mg|K14484 auxin-responsive protein IAA | (RefSeq) hypothetical protein	Plant hormone signal transduction (ko04075)	AUX/IAA family	Auxin-induced protein AUX22 OS=Glycine max OX=3847 GN=AUX22 PE=2 SV=1
gene-LOC102620533	LOC102620533	3.15049e-26	2.31584	up	K13066|1.7e-207|cic:CICLE_v10005251mg|K13066 caffeic acid 3-O-methyltransferase [EC:2.1.1.68] | (RefSeq) hypothetical protein	Phenylpropanoid biosynthesis (ko00940)	O-methyltransferase domain	Anthranilate N-methyltransferase OS=Ruta graveolens OX=37565 PE=1 SV=1
gene-LOC102618769	LOC102618769	3.14443e-06	1.20194	up	K13415|3.9e-06|qsu:111991472|K13415 protein brassinosteroid insensitive 1 [EC:2.7.10.1 2.7.11.1] | (RefSeq) protein BRASSINOSTEROID INSENSITIVE 1	Plant hormone signal transduction (ko04075)	Leucine rich repeat	Receptor-like protein kinase 7 OS=Arabidopsis thaliana OX=3702 GN=RLK7 PE=1 SV=1
gene-LOC107177495	LOC107177495	5.70198e-05	1.68101	up	K13466|1.1e-76|cic:CICLE_v10017769mg|K13466 EIX receptor 1/2 | (RefSeq) hypothetical protein	Plant-pathogen interaction (ko04626)	Leucine rich repeat	Receptor-like protein EIX1 OS=Solanum lycopersicum OX=4081 GN=EIX1 PE=2 SV=2
gene-LOC102619977	LOC102619977	0.00357876	1.35072	up	K13415|1.3e-182|nnu:104605494|K13415 protein brassinosteroid insensitive 1 [EC:2.7.10.1 2.7.11.1] | (RefSeq) systemin receptor SR160-like	Plant hormone signal transduction (ko04075)	Leucine rich repeat	Receptor-like protein kinase BRI1-like 3 OS=Arabidopsis thaliana OX=3702 GN=BRL3 PE=1 SV=1
gene-LOC102631310	LOC102631310	4.47813e-08	-2.3349	down	K00430|4.9e-182|cit:102631310|K00430 peroxidase [EC:1.11.1.7] | (RefSeq) peroxidase 66	Phenylpropanoid biosynthesis (ko00940)	Peroxidase	Peroxidase 66 OS=Arabidopsis thaliana OX=3702 GN=PER66 PE=2 SV=1
gene-LOC102614803	LOC102614803	3.97377e-109	7.47265	up	K00430|7.2e-195|cit:102614803|K00430 peroxidase [EC:1.11.1.7] | (RefSeq) peroxidase A2	Phenylpropanoid biosynthesis (ko00940)	Peroxidase	Peroxidase 15 OS=Ipomoea batatas OX=4120 GN=pod PE=1 SV=1
gene-LOC102616855	LOC102616855	9.68656e-10	2.45422	up	K18878|1.6e-13|cann:107866053|K18878 BHLH transcription factor Upa20 | (RefSeq) Upa20; transcription factor bHLH137-like	Plant-pathogen interaction (ko04626)	Helix-loop-helix DNA-binding domain	Transcription factor UNE12 OS=Arabidopsis thaliana OX=3702 GN=UNE12 PE=1 SV=2
gene-LOC102612577	LOC102612577	5.74804e-29	2.316	up	K00430|3.0e-190|cit:102612577|K00430 peroxidase [EC:1.11.1.7] | (RefSeq) peroxidase 21	Phenylpropanoid biosynthesis (ko00940)	Peroxidase	Peroxidase 21 OS=Arabidopsis thaliana OX=3702 GN=PER21 PE=1 SV=1
gene-LOC102610871	LOC102610871	3.19626e-23	5.18332	up	K13066|1.2e-202|cic:CICLE_v10031953mg|K13066 caffeic acid 3-O-methyltransferase [EC:2.1.1.68] | (RefSeq) hypothetical protein	Phenylpropanoid biosynthesis (ko00940)	O-methyltransferase domain	Caffeic acid 3-O-methyltransferase OS=Catharanthus roseus OX=4058 GN=COMT1 PE=2 SV=1
gene-LOC102626487	LOC102626487	1.84157e-05	-1.4124	down	K13065|1.7e-265|cic:CICLE_v10010833mg|K13065 shikimate O-hydroxycinnamoyltransferase [EC:2.3.1.133] | (RefSeq) hypothetical protein	Phenylpropanoid biosynthesis (ko00940);; Flavonoid biosynthesis (ko00941);; Stilbenoid, diarylheptanoid and gingerol biosynthesis (ko00945)	Transferase family	Shikimate O-hydroxycinnamoyltransferase OS=Nicotiana tabacum OX=4097 GN=HST PE=1 SV=1
gene-LOC102608931	LOC102608931	5.69812e-31	-2.01299	down	K16224|1.4e-104|eus:EUTSA_v10023115mg|K16224 senescence-induced receptor-like serine/threonine-protein kinase | (RefSeq) hypothetical protein	MAPK signaling pathway - plant (ko04016);; Plant-pathogen interaction (ko04626)	Malectin-like domain	Probable LRR receptor-like serine/threonine-protein kinase At1g67720 OS=Arabidopsis thaliana OX=3702 GN=At1g67720 PE=1 SV=1
gene-LOC102628085	LOC102628085	0.00141483	-1.45391	down	K14489|5.1e-51|csv:101216313|K14489 arabidopsis histidine kinase 2/3/4 (cytokinin receptor) [EC:2.7.13.3] | (RefSeq) histidine kinase 3	Plant hormone signal transduction (ko04075)	Histidine kinase-, DNA gyrase B-, and HSP90-like ATPase	Histidine kinase 1 OS=Arabidopsis thaliana OX=3702 GN=AHK1 PE=1 SV=2
gene-LOC102624577	LOC102624577	2.5598e-128	2.59776	up	K13065|7.1e-253|cit:102624577|K13065 shikimate O-hydroxycinnamoyltransferase [EC:2.3.1.133] | (RefSeq) shikimate O-hydroxycinnamoyltransferase	Phenylpropanoid biosynthesis (ko00940);; Flavonoid biosynthesis (ko00941);; Stilbenoid, diarylheptanoid and gingerol biosynthesis (ko00945)	Transferase family	Shikimate O-hydroxycinnamoyltransferase OS=Nicotiana tabacum OX=4097 GN=HST PE=1 SV=1
gene-LOC127900244	LOC127900244	1.38107e-05	-1.12134	down	K13415|2.4e-111|han:110929858|K13415 protein brassinosteroid insensitive 1 [EC:2.7.10.1 2.7.11.1] | (RefSeq) systemin receptor SR160-like	Plant hormone signal transduction (ko04075)	Protein kinase domain	MDIS1-interacting receptor like kinase 2 OS=Arabidopsis thaliana OX=3702 GN=MIK2 PE=1 SV=3
gene-LOC102618487	LOC102618487	0.00351503	1.02923	up	K13415|9.0e-07|qsu:111991472|K13415 protein brassinosteroid insensitive 1 [EC:2.7.10.1 2.7.11.1] | (RefSeq) protein BRASSINOSTEROID INSENSITIVE 1	Plant hormone signal transduction (ko04075)	Leucine Rich repeats (2 copies)	Receptor-like protein kinase 7 OS=Arabidopsis thaliana OX=3702 GN=RLK7 PE=1 SV=1
gene-LOC102626445	LOC102626445	3.43011e-19	10.6481	up	K00430|5.2e-176|cit:102626445|K00430 peroxidase [EC:1.11.1.7] | (RefSeq) peroxidase P7-like	Phenylpropanoid biosynthesis (ko00940)	Peroxidase	Peroxidase 52 OS=Arabidopsis thaliana OX=3702 GN=PER52 PE=2 SV=1
gene-LOC102615640	LOC102615640	2.44538e-11	-1.13256	down	K23260|5.3e-287|cit:102615640|K23260 scopoletin glucosyltransferase [EC:2.4.1.128] | (RefSeq) scopoletin glucosyltransferase	Phenylpropanoid biosynthesis (ko00940)	UDP-glucoronosyl and UDP-glucosyl transferase	Scopoletin glucosyltransferase OS=Nicotiana tabacum OX=4097 GN=TOGT1 PE=1 SV=1
NewGene_3449	--	0.00693813	1.13504	up	K16226|9.37e-62|brp:103839132|K16226 disease resistance protein RPS4 | (RefSeq) disease resistance protein RPS4	Plant-pathogen interaction (ko04626)	Leucine rich repeat	Disease resistance protein RPS4 OS=Arabidopsis thaliana OX=3702 GN=RPS4 PE=1 SV=1
gene-LOC102607547	LOC102607547	0.00036404	-1.1023	down	K14484|1.2e-103|cic:CICLE_v10022370mg|K14484 auxin-responsive protein IAA | (RefSeq) hypothetical protein	Plant hormone signal transduction (ko04075)	AUX/IAA family	Auxin-induced protein 22D OS=Vigna radiata var. radiata OX=3916 GN=AUX22D PE=2 SV=1
gene-LOC102616475	LOC102616475	3.75054e-14	-2.19054	down	K13420|3.5e-192|cit:102614373|K13420 LRR receptor-like serine/threonine-protein kinase FLS2 [EC:2.7.11.1] | (RefSeq) probable LRR receptor-like serine/threonine-protein kinase At3g47570 isoform X1	MAPK signaling pathway - plant (ko04016);; Plant-pathogen interaction (ko04626)	Protein tyrosine and serine/threonine kinase	Probable LRR receptor-like serine/threonine-protein kinase At3g47570 OS=Arabidopsis thaliana OX=3702 GN=At3g47570 PE=2 SV=1
gene-LOC102620670	LOC102620670	3.88493e-08	-1.33273	down	K14494|2.2e-57|pavi:110759924|K14494 DELLA protein | (RefSeq) DELLA protein DWARF8-like isoform X1	Plant hormone signal transduction (ko04075)	GRAS domain family	Scarecrow-like protein 13 OS=Arabidopsis thaliana OX=3702 GN=SCL13 PE=2 SV=2
gene-LOC102608439	LOC102608439	5.4571e-06	1.0917	up	K14486|8.0e-77|nnu:104599494|K14486 auxin response factor | (RefSeq) auxin response factor 3-like	Plant hormone signal transduction (ko04075)	Auxin response factor	Auxin response factor 4 OS=Arabidopsis thaliana OX=3702 GN=ARF4 PE=1 SV=1
gene-LOC102607380	LOC102607380	4.41116e-15	-1.21553	down	K13065|6.1e-101|cic:CICLE_v10001106mg|K13065 shikimate O-hydroxycinnamoyltransferase [EC:2.3.1.133] | (RefSeq) hypothetical protein	Phenylpropanoid biosynthesis (ko00940);; Flavonoid biosynthesis (ko00941);; Stilbenoid, diarylheptanoid and gingerol biosynthesis (ko00945)	Transferase family	Stemmadenine O-acetyltransferase OS=Catharanthus roseus OX=4058 GN=SAT PE=1 SV=1
gene-LOC102614135	LOC102614135	0.00023387	1.59084	up	K13466|1.7e-206|cit:102616085|K13466 EIX receptor 1/2 | (RefSeq) receptor-like protein EIX1	Plant-pathogen interaction (ko04626)	Leucine rich repeat	Receptor-like protein EIX2 OS=Solanum lycopersicum OX=4081 GN=EIX2 PE=1 SV=2
gene-LOC102623339	LOC102623339	1.39065e-20	3.7147	up	K14493|7.5e-72|cit:102619373|K14493 gibberellin receptor GID1 [EC:3.-.-.-] | (RefSeq) gibberellin receptor GID1C	Plant hormone signal transduction (ko04075)	alpha/beta hydrolase fold	Probable carboxylesterase 18 OS=Arabidopsis thaliana OX=3702 GN=CXE18 PE=1 SV=1
gene-LOC102607425	LOC102607425	1.58767e-22	4.49565	up	K00430|1.9e-178|cit:102607425|K00430 peroxidase [EC:1.11.1.7] | (RefSeq) peroxidase 43-like	Phenylpropanoid biosynthesis (ko00940)	Peroxidase	Peroxidase 43 OS=Arabidopsis thaliana OX=3702 GN=PER43 PE=3 SV=2
gene-LOC102621120	LOC102621120	1.5386e-05	1.71596	up	K13448|2.4e-97|cic:CICLE_v10022299mg|K13448 calcium-binding protein CML | (RefSeq) hypothetical protein	Plant-pathogen interaction (ko04626)	EF hand	Calmodulin-like protein 3 OS=Arabidopsis thaliana OX=3702 GN=CML3 PE=2 SV=1
gene-LOC102607641	LOC102607641	2.98915e-21	1.58499	up	K14515|3.5e-280|cic:CICLE_v10007739mg|K14515 EIN3-binding F-box protein | (RefSeq) hypothetical protein	MAPK signaling pathway - plant (ko04016);; Plant hormone signal transduction (ko04075)	Leucine Rich repeat	EIN3-binding F-box protein 1 OS=Arabidopsis thaliana OX=3702 GN=EBF1 PE=1 SV=1
gene-LOC102607313	LOC102607313	5.64608e-13	1.39587	up	K14496|4.1e-104|cic:CICLE_v10005981mg|K14496 abscisic acid receptor PYR/PYL family | (RefSeq) hypothetical protein	MAPK signaling pathway - plant (ko04016);; Plant hormone signal transduction (ko04075)	Polyketide cyclase / dehydrase and lipid transport	Abscisic acid receptor PYL8 OS=Arabidopsis thaliana OX=3702 GN=PYL8 PE=1 SV=1
gene-LOC102629219	LOC102629219	1.13922e-31	1.8949	up	K09755|4.9e-301|cic:CICLE_v10025382mg|K09755 ferulate-5-hydroxylase [EC:1.14.-.-] | (RefSeq) hypothetical protein	Phenylpropanoid biosynthesis (ko00940)	Cytochrome P450	Cytochrome P450 84A1 OS=Arabidopsis thaliana OX=3702 GN=CYP84A1 PE=1 SV=1
gene-LOC102614227	LOC102614227	1.74388e-100	5.81418	up	K00430|2.5e-195|cit:102614227|K00430 peroxidase [EC:1.11.1.7] | (RefSeq) peroxidase 15	Phenylpropanoid biosynthesis (ko00940)	Peroxidase	Peroxidase 15 OS=Ipomoea batatas OX=4120 GN=pod PE=1 SV=1
gene-LOC112497626	LOC112497626	0.00670207	-1.08678	down	K13459|2.3e-130|egu:105052742|K13459 disease resistance protein RPS2 | (RefSeq) disease resistance protein At4g27190-like	Plant-pathogen interaction (ko04626)	NB-ARC domain	Disease resistance protein At4g27190 OS=Arabidopsis thaliana OX=3702 GN=At4g27190 PE=2 SV=1
gene-LOC127903839	LOC127903839	8.72772e-17	3.18608	up	K13459|0.0e+00|cit:102630686|K13459 disease resistance protein RPS2 | (RefSeq) probable disease resistance protein At5g63020	Plant-pathogen interaction (ko04626)	NB-ARC domain	Putative disease resistance protein At4g10780 OS=Arabidopsis thaliana OX=3702 GN=At4g10780 PE=3 SV=1
gene-LOC102610429	LOC102610429	0.00790691	1.27596	up	K00430|1.0e-190|cic:CICLE_v10026050mg|K00430 peroxidase [EC:1.11.1.7] | (RefSeq) hypothetical protein	Phenylpropanoid biosynthesis (ko00940)	Peroxidase	Peroxidase 51 OS=Arabidopsis thaliana OX=3702 GN=PER51 PE=2 SV=1
gene-LOC102617484	LOC102617484	1.3403e-12	-1.46642	down	K20718|9.1e-53|lsv:111901672|K20718 LRR receptor-like serine/threonine-protein kinase ERECTA [EC:2.7.11.1] | (RefSeq) LRR receptor-like serine/threonine-protein kinase ERL1	MAPK signaling pathway - plant (ko04016)	Protein kinase domain	Probable LRR receptor-like serine/threonine-protein kinase At1g12460 OS=Arabidopsis thaliana OX=3702 GN=At1g12460 PE=1 SV=1
gene-LOC102626457	LOC102626457	4.24887e-11	-1.39404	down	K13422|0.0e+00|cic:CICLE_v10011214mg|K13422 transcription factor MYC2 | (RefSeq) hypothetical protein	MAPK signaling pathway - plant (ko04016);; Plant hormone signal transduction (ko04075)	bHLH-MYC and R2R3-MYB transcription factors N-terminal	Transcription factor MYC2 OS=Solanum lycopersicum OX=4081 GN=MYC2 PE=1 SV=1
gene-LOC102624741	LOC102624741	1.44138e-11	-1.7549	down	K20718|6.2e-67|gmx:100804875|K20718 LRR receptor-like serine/threonine-protein kinase ERECTA [EC:2.7.11.1] | (RefSeq) LRR receptor-like serine/threonine-protein kinase ERECTA isoform X2	MAPK signaling pathway - plant (ko04016)	Leucine rich repeat	Receptor-like protein kinase OS=Ipomoea nil OX=35883 GN=INRPK1 PE=2 SV=2
gene-LOC102630555	LOC102630555	2.36092e-07	-1.28386	down	K13459|2.1e-15|cqi:110711488|K13459 disease resistance protein RPS2 | (RefSeq) disease resistance protein At4g27190-like isoform X1	Plant-pathogen interaction (ko04626)	WRKY DNA -binding domain	Probable WRKY transcription factor 70 OS=Arabidopsis thaliana OX=3702 GN=WRKY70 PE=1 SV=1
gene-LOC102627014	LOC102627014	4.61756e-22	10.9344	up	K16224|9.9e-233|boe:106304564|K16224 senescence-induced receptor-like serine/threonine-protein kinase | (RefSeq) senescence-induced receptor-like serine/threonine-protein kinase	MAPK signaling pathway - plant (ko04016);; Plant-pathogen interaction (ko04626)	Malectin-like domain	LRR receptor-like serine/threonine-protein kinase IOS1 OS=Arabidopsis thaliana OX=3702 GN=IOS1 PE=1 SV=1
gene-LOC102617496	LOC102617496	4.73309e-12	-3.17851	down	K13415|8.4e-76|han:110929858|K13415 protein brassinosteroid insensitive 1 [EC:2.7.10.1 2.7.11.1] | (RefSeq) systemin receptor SR160-like	Plant hormone signal transduction (ko04075)	Leucine rich repeat	MDIS1-interacting receptor like kinase 2 OS=Arabidopsis thaliana OX=3702 GN=MIK2 PE=1 SV=3
NewGene_2973	--	4.39125e-48	4.51904	up	K13466|1.14e-51|cit:102616085|K13466 EIX receptor 1/2 | (RefSeq) receptor-like protein EIX1	Plant-pathogen interaction (ko04626)	Leucine rich repeat N-terminal domain	Receptor-like protein EIX1 OS=Solanum lycopersicum OX=4081 GN=EIX1 PE=2 SV=2
gene-LOC102621926	LOC102621926	0.00936398	-1.28048	down	K14491|8.0e-45|qsu:112008699|K14491 two-component response regulator ARR-B family | (RefSeq) putative two-component response regulator ARR21	Plant hormone signal transduction (ko04075)	Response regulator receiver domain	Two-component response regulator ORR26 OS=Oryza sativa subsp. japonica OX=39947 GN=RR26 PE=3 SV=2
gene-LOC102630250	LOC102630250	0.00156213	-1.83877	down	K14490|1.1e-81|cic:CICLE_v10002761mg|K14490 histidine-containing phosphotransfer peotein | (RefSeq) hypothetical protein	Plant hormone signal transduction (ko04075)	Hpt domain	Histidine-containing phosphotransfer protein 1 OS=Arabidopsis thaliana OX=3702 GN=AHP1 PE=1 SV=1
gene-LOC112495581	LOC112495581	8.07969e-20	-2.16941	down	K13466|1.7e-08|jre:108979830|K13466 EIX receptor 1/2 | (RefSeq) receptor-like protein EIX2 isoform X1	Plant-pathogen interaction (ko04626)	Leucine rich repeat	--
gene-LOC102625266	LOC102625266	0.000312076	-1.44614	down	K16226|3.8e-63|brp:103839132|K16226 disease resistance protein RPS4 | (RefSeq) disease resistance protein RPS4	Plant-pathogen interaction (ko04626)	Leucine Rich repeats (2 copies)	Disease resistance-like protein DSC1 OS=Arabidopsis thaliana OX=3702 GN=DSC1 PE=1 SV=1
gene-LOC102626155	LOC102626155	7.11727e-11	-2.19183	down	K20558|1.8e-30|adu:107495120|K20558 transcription factor SPEECHLESS | (RefSeq) transcription factor SPEECHLESS	MAPK signaling pathway - plant (ko04016)	Helix-loop-helix DNA-binding domain	Transcription factor bHLH67 OS=Arabidopsis thaliana OX=3702 GN=BHLH67 PE=2 SV=1
gene-LOC102613545	LOC102613545	5.87462e-06	-1.042	down	K13065|2.1e-137|cic:CICLE_v10010833mg|K13065 shikimate O-hydroxycinnamoyltransferase [EC:2.3.1.133] | (RefSeq) hypothetical protein	Phenylpropanoid biosynthesis (ko00940);; Flavonoid biosynthesis (ko00941);; Stilbenoid, diarylheptanoid and gingerol biosynthesis (ko00945)	Transferase family	Shikimate O-hydroxycinnamoyltransferase OS=Nicotiana tabacum OX=4097 GN=HST PE=1 SV=1
gene-LOC102610069	LOC102610069	5.29198e-09	1.43604	up	K13447|0.0e+00|cic:CICLE_v10018741mg|K13447 respiratory burst oxidase [EC:1.6.3.- 1.11.1.-] | (RefSeq) hypothetical protein	MAPK signaling pathway - plant (ko04016);; Plant-pathogen interaction (ko04626)	Ferric reductase NAD binding domain	Respiratory burst oxidase homolog protein F OS=Arabidopsis thaliana OX=3702 GN=RBOHF PE=1 SV=1
gene-LOC102616585	LOC102616585	2.05255e-10	-2.35101	down	K13416|1.2e-56|ccaj:109804868|K13416 brassinosteroid insensitive 1-associated receptor kinase 1 [EC:2.7.10.1 2.7.11.1] | (RefSeq) BRASSINOSTEROID INSENSITIVE 1-associated receptor kinase 1-like isoform X1	MAPK signaling pathway - plant (ko04016);; Plant hormone signal transduction (ko04075);; Plant-pathogen interaction (ko04626)	Protein kinase domain	G-type lectin S-receptor-like serine/threonine-protein kinase LECRK4 OS=Oryza sativa subsp. indica OX=39946 GN=LECRK4 PE=3 SV=1
gene-LOC102622674	LOC102622674	9.94206e-82	5.49971	up	K00588|5.6e-141|cit:102622674|K00588 caffeoyl-CoA O-methyltransferase [EC:2.1.1.104] | (RefSeq) caffeoyl-CoA O-methyltransferase-like	Phenylpropanoid biosynthesis (ko00940);; Flavonoid biosynthesis (ko00941);; Stilbenoid, diarylheptanoid and gingerol biosynthesis (ko00945)	O-methyltransferase	Caffeoyl-CoA O-methyltransferase OS=Populus tremuloides OX=3693 PE=2 SV=1
gene-LOC102626664	LOC102626664	7.17681e-12	4.37223	up	K23260|3.8e-82|qsu:111990322|K23260 scopoletin glucosyltransferase [EC:2.4.1.128] | (RefSeq) scopoletin glucosyltransferase-like	Phenylpropanoid biosynthesis (ko00940)	UDP-glucoronosyl and UDP-glucosyl transferase	UDP-glycosyltransferase 90A1 OS=Arabidopsis thaliana OX=3702 GN=UGT90A1 PE=2 SV=1
gene-LOC102607863	LOC102607863	1.91755e-08	-1.42621	down	K16225|1.5e-18|crb:17875137|K16225 probable WRKY transcription factor 52 | (RefSeq) disease resistance protein RRS1	Plant-pathogen interaction (ko04626)	WRKY DNA -binding domain	Probable WRKY transcription factor 70 OS=Arabidopsis thaliana OX=3702 GN=WRKY70 PE=1 SV=1
gene-LOC102624330	LOC102624330	0.000136663	-1.55905	down	K13430|5.7e-78|egu:105034278|K13430 serine/threonine-protein kinase PBS1 [EC:2.7.11.1] | (RefSeq) serine/threonine-protein kinase PBS1	Plant-pathogen interaction (ko04626)	Protein kinase domain	Probable serine/threonine-protein kinase PBL28 OS=Arabidopsis thaliana OX=3702 GN=PBL28 PE=2 SV=1
gene-LOC107174390	LOC107174390	2.25676e-09	2.19771	up	K16225|1.9e-51|csat:104760397|K16225 probable WRKY transcription factor 52 | (RefSeq) disease resistance protein RRS1-like	Plant-pathogen interaction (ko04626)	NB-ARC domain	Disease resistance protein RPV1 OS=Vitis rotundifolia OX=103349 GN=RPV1 PE=1 SV=1
gene-LOC102612823	LOC102612823	3.17157e-11	1.09797	up	K14484|9.0e-104|cit:102612823|K14484 auxin-responsive protein IAA | (RefSeq) auxin-induced protein 22D	Plant hormone signal transduction (ko04075)	AUX/IAA family	Auxin-induced protein 22D OS=Vigna radiata var. radiata OX=3916 GN=AUX22D PE=2 SV=1
gene-LOC102630433	LOC102630433	0.00877453	-1.04095	down	K13459|1.7e-92|pxb:103954678|K13459 disease resistance protein RPS2 | (RefSeq) disease resistance protein At4g27190-like	Plant-pathogen interaction (ko04626)	NB-ARC domain	Disease resistance protein RPS5 OS=Arabidopsis thaliana OX=3702 GN=RPS5 PE=1 SV=2
gene-LOC102615259	LOC102615259	2.37426e-06	-1.68546	down	K20728|1.5e-57|thj:104814965|K20728 vegetative storage protein 2 | (RefSeq) vegetative storage protein 2-like	MAPK signaling pathway - plant (ko04016)	HAD superfamily, subfamily IIIB (Acid phosphatase)	Acid phosphatase 1 OS=Solanum lycopersicum OX=4081 GN=APS1 PE=2 SV=1
gene-LOC102607514	LOC102607514	2.62873e-09	1.16484	up	K14492|1.8e-88|cic:CICLE_v10021937mg|K14492 two-component response regulator ARR-A family | (RefSeq) hypothetical protein	Plant hormone signal transduction (ko04075)	Response regulator receiver domain	Two-component response regulator ARR9 OS=Arabidopsis thaliana OX=3702 GN=ARR9 PE=1 SV=1
gene-LOC102615508	LOC102615508	1.44192e-45	5.73913	up	K02183|8.5e-30|cic:CICLE_v10022698mg|K02183 calmodulin | (RefSeq) hypothetical protein	MAPK signaling pathway - plant (ko04016);; Phosphatidylinositol signaling system (ko04070);; Plant-pathogen interaction (ko04626)	EF hand	Calmodulin OS=Globisporangium splendens OX=82926 PE=2 SV=1
gene-LOC107176418	LOC107176418	2.61026e-09	-1.19228	down	K14499|1.0e-161|cic:CICLE_v10001740mg|K14499 BRI1 kinase inhibitor 1 | (RefSeq) hypothetical protein	Plant hormone signal transduction (ko04075)	--	BRI1 kinase inhibitor 1 OS=Arabidopsis thaliana OX=3702 GN=BKI1 PE=1 SV=1
gene-LOC102618760	LOC102618760	1.95163e-09	1.40306	up	K05391|0.0e+00|cic:CICLE_v10019048mg|K05391 cyclic nucleotide gated channel, plant | (RefSeq) hypothetical protein	Plant-pathogen interaction (ko04626)	Ion transport protein	Cyclic nucleotide-gated ion channel 1 OS=Arabidopsis thaliana OX=3702 GN=CNGC1 PE=1 SV=1
gene-LOC102616369	LOC102616369	0.00533863	-1.33337	down	K13466|2.9e-58|cit:102616085|K13466 EIX receptor 1/2 | (RefSeq) receptor-like protein EIX1	Plant-pathogen interaction (ko04626)	Leucine rich repeat	Receptor-like protein EIX2 OS=Solanum lycopersicum OX=4081 GN=EIX2 PE=1 SV=2
gene-LOC102625206	LOC102625206	1.07929e-07	-1.03148	down	K13414|1.8e-50|bdi:100826299|K13414 mitogen-activated protein kinase kinase kinase 1 [EC:2.7.11.25] | (RefSeq) uncharacterized protein LOC100826299	MAPK signaling pathway - plant (ko04016);; Plant-pathogen interaction (ko04626)	--	Protein OPAQUE10 OS=Zea mays OX=4577 GN=O10 PE=1 SV=1
gene-LOC102613522	LOC102613522	7.2028e-13	-2.06147	down	K16225|2.5e-17|crb:17875137|K16225 probable WRKY transcription factor 52 | (RefSeq) disease resistance protein RRS1	Plant-pathogen interaction (ko04626)	WRKY DNA -binding domain	Probable WRKY transcription factor 53 OS=Arabidopsis thaliana OX=3702 GN=WRKY53 PE=1 SV=1
gene-LOC102631119	LOC102631119	1.35601e-23	-3.27157	down	K13415|1.5e-111|han:110929858|K13415 protein brassinosteroid insensitive 1 [EC:2.7.10.1 2.7.11.1] | (RefSeq) systemin receptor SR160-like	Plant hormone signal transduction (ko04075)	Protein kinase domain	MDIS1-interacting receptor like kinase 2 OS=Arabidopsis thaliana OX=3702 GN=MIK2 PE=1 SV=3
gene-LOC102619267	LOC102619267	0.000673886	-1.53211	down	K13459|3.1e-170|mdm:103412686|K13459 disease resistance protein RPS2 | (RefSeq) disease resistance protein At4g27190-like	Plant-pathogen interaction (ko04626)	NB-ARC domain	Disease resistance protein At4g27190 OS=Arabidopsis thaliana OX=3702 GN=At4g27190 PE=2 SV=1
gene-LOC102611469	LOC102611469	0.00433422	-1.25353	down	K13420|4.5e-226|cic:CICLE_v10030536mg|K13420 LRR receptor-like serine/threonine-protein kinase FLS2 [EC:2.7.11.1] | (RefSeq) hypothetical protein	MAPK signaling pathway - plant (ko04016);; Plant-pathogen interaction (ko04626)	Leucine rich repeat	Probable LRR receptor-like serine/threonine-protein kinase At3g47570 OS=Arabidopsis thaliana OX=3702 GN=At3g47570 PE=2 SV=1
gene-LOC107175848	LOC107175848	5.01738e-05	1.25444	up	K13466|5.9e-32|vvi:100246778|K13466 EIX receptor 1/2 | (RefSeq) receptor-like protein 12	Plant-pathogen interaction (ko04626)	Leucine rich repeat	Receptor-like protein EIX1 OS=Solanum lycopersicum OX=4081 GN=EIX1 PE=2 SV=2
gene-LOC127902309	LOC127902309	0.00298981	1.36086	up	K13459|1.8e-111|egu:105052742|K13459 disease resistance protein RPS2 | (RefSeq) disease resistance protein At4g27190-like	Plant-pathogen interaction (ko04626)	NB-ARC domain	Disease resistance protein At4g27190 OS=Arabidopsis thaliana OX=3702 GN=At4g27190 PE=2 SV=1
gene-LOC102612835	LOC102612835	1.0179e-11	11.3022	up	K00430|7.7e-183|cit:102612835|K00430 peroxidase [EC:1.11.1.7] | (RefSeq) peroxidase 55-like	Phenylpropanoid biosynthesis (ko00940)	Peroxidase	Peroxidase 55 OS=Arabidopsis thaliana OX=3702 GN=PER55 PE=1 SV=1
gene-LOC102625529	LOC102625529	2.45161e-14	1.22433	up	K13448|6.9e-130|cit:102625529|K13448 calcium-binding protein CML | (RefSeq) probable calcium-binding protein CML21	Plant-pathogen interaction (ko04626)	EF hand	Probable calcium-binding protein CML21 OS=Arabidopsis thaliana OX=3702 GN=CML21 PE=2 SV=1
gene-LOC102621714	LOC102621714	1.04991e-10	-1.46701	down	K13430|1.9e-63|pmum:103330394|K13430 serine/threonine-protein kinase PBS1 [EC:2.7.11.1] | (RefSeq) serine/threonine-protein kinase PBS1	Plant-pathogen interaction (ko04626)	Protein kinase domain	Probable receptor-like protein kinase At1g49730 OS=Arabidopsis thaliana OX=3702 GN=At1g49730 PE=2 SV=1
gene-LOC102620222	LOC102620222	5.09163e-06	-2.19257	down	K13416|2.3e-48|jcu:105640356|K13416 brassinosteroid insensitive 1-associated receptor kinase 1 [EC:2.7.10.1 2.7.11.1] | (RefSeq) BRASSINOSTEROID INSENSITIVE 1-associated receptor kinase 1	MAPK signaling pathway - plant (ko04016);; Plant hormone signal transduction (ko04075);; Plant-pathogen interaction (ko04626)	Protein tyrosine and serine/threonine kinase	Probable LRR receptor-like serine/threonine-protein kinase At1g53430 OS=Arabidopsis thaliana OX=3702 GN=At1g53430 PE=1 SV=1
gene-LOC127901435	LOC127901435	0.00010434	-1.25175	down	K13416|3.8e-58|mdm:103416332|K13416 brassinosteroid insensitive 1-associated receptor kinase 1 [EC:2.7.10.1 2.7.11.1] | (RefSeq) BRASSINOSTEROID INSENSITIVE 1-associated receptor kinase 1-like isoform X1	MAPK signaling pathway - plant (ko04016);; Plant hormone signal transduction (ko04075);; Plant-pathogen interaction (ko04626)	Protein kinase domain	G-type lectin S-receptor-like serine/threonine-protein kinase LECRK3 OS=Oryza sativa subsp. indica OX=39946 GN=LECRK3 PE=3 SV=2
gene-LOC102613244	LOC102613244	3.08063e-09	9.66169	up	K22395|9.2e-157|nau:109214673|K22395 cinnamyl-alcohol dehydrogenase [EC:1.1.1.195] | (RefSeq) berberine bridge enzyme-like 28	Phenylpropanoid biosynthesis (ko00940)	FAD binding domain	Cannabidiolic acid synthase-like 2 OS=Cannabis sativa OX=3483 GN=CBDAS3 PE=2 SV=1
gene-LOC102630003	LOC102630003	8.46508e-06	-1.04447	down	K13416|3.6e-51|mcha:111021671|K13416 brassinosteroid insensitive 1-associated receptor kinase 1 [EC:2.7.10.1 2.7.11.1] | (RefSeq) BRASSINOSTEROID INSENSITIVE 1-associated receptor kinase 1-like isoform X1	MAPK signaling pathway - plant (ko04016);; Plant hormone signal transduction (ko04075);; Plant-pathogen interaction (ko04626)	Protein kinase domain	Rust resistance kinase Lr10 OS=Triticum aestivum OX=4565 GN=LRK10 PE=2 SV=1
gene-LOC102611966	LOC102611966	6.48316e-11	-1.99176	down	K18878|7.6e-15|cann:107866053|K18878 BHLH transcription factor Upa20 | (RefSeq) Upa20; transcription factor bHLH137-like	Plant-pathogen interaction (ko04626)	Helix-loop-helix DNA-binding domain	Transcription factor LRL3 OS=Arabidopsis thaliana OX=3702 GN=LRL3 PE=2 SV=1
gene-LOC102615391	LOC102615391	4.86172e-56	9.62794	up	K09753|4.5e-194|cic:CICLE_v10026012mg|K09753 cinnamoyl-CoA reductase [EC:1.2.1.44] | (RefSeq) hypothetical protein	Phenylpropanoid biosynthesis (ko00940)	NAD dependent epimerase/dehydratase family	Cinnamoyl-CoA reductase 1 OS=Arabidopsis thaliana OX=3702 GN=CCR1 PE=1 SV=1
gene-LOC127900363	LOC127900363	7.75108e-11	-2.17598	down	K13415|4.7e-110|han:110929858|K13415 protein brassinosteroid insensitive 1 [EC:2.7.10.1 2.7.11.1] | (RefSeq) systemin receptor SR160-like	Plant hormone signal transduction (ko04075)	Protein kinase domain	MDIS1-interacting receptor like kinase 2 OS=Arabidopsis thaliana OX=3702 GN=MIK2 PE=1 SV=3
gene-LOC102608002	LOC102608002	1.02601e-51	3.62327	up	K09753|1.0e-81|ats:109774003|K09753 cinnamoyl-CoA reductase [EC:1.2.1.44] | (RefSeq) LOC109774003; cinnamoyl-CoA reductase 1-like	Phenylpropanoid biosynthesis (ko00940)	NAD dependent epimerase/dehydratase family	Phenylacetaldehyde reductase OS=Rosa hybrid cultivar OX=128735 GN=PAR PE=1 SV=1
gene-LOC102618879	LOC102618879	0.000190902	1.3513	up	K13415|5.3e-93|han:110929858|K13415 protein brassinosteroid insensitive 1 [EC:2.7.10.1 2.7.11.1] | (RefSeq) systemin receptor SR160-like	Plant hormone signal transduction (ko04075)	Protein kinase domain	MDIS1-interacting receptor like kinase 2 OS=Arabidopsis thaliana OX=3702 GN=MIK2 PE=1 SV=3
gene-LOC102609976	LOC102609976	2.26437e-10	2.21115	up	K13066|4.4e-200|cic:CICLE_v10020821mg|K13066 caffeic acid 3-O-methyltransferase [EC:2.1.1.68] | (RefSeq) hypothetical protein	Phenylpropanoid biosynthesis (ko00940)	O-methyltransferase domain	Anthranilate N-methyltransferase OS=Ruta graveolens OX=37565 PE=1 SV=1
gene-LOC102627203	LOC102627203	2.18201e-50	3.77503	up	K20718|5.5e-33|pvu:PHAVU_007G063200g|K20718 LRR receptor-like serine/threonine-protein kinase ERECTA [EC:2.7.11.1] | (RefSeq) hypothetical protein	MAPK signaling pathway - plant (ko04016)	Protein kinase domain	Probable LRR receptor-like serine/threonine-protein kinase At4g37250 OS=Arabidopsis thaliana OX=3702 GN=At4g37250 PE=1 SV=1
gene-LOC102631382	LOC102631382	0.000545055	-1.13663	down	K14486|1.9e-169|ini:109187990|K14486 auxin response factor | (RefSeq) auxin response factor 19-like	Plant hormone signal transduction (ko04075)	Auxin response factor	Auxin response factor 8 OS=Arabidopsis thaliana OX=3702 GN=ARF8 PE=1 SV=2
gene-LOC102626008	LOC102626008	1.03843e-53	4.09561	up	K20716|4.1e-281|cit:102626008|K20716 mitogen-activated protein kinase kinase kinase 17/18 | (RefSeq) mitogen-activated protein kinase kinase kinase 18-like	MAPK signaling pathway - plant (ko04016)	Protein kinase domain	Mitogen-activated protein kinase kinase kinase 18 OS=Arabidopsis thaliana OX=3702 GN=MAPKKK18 PE=1 SV=1
gene-LOC102607251	LOC102607251	3.28806e-08	-1.35888	down	K14484|8.6e-128|cit:102607251|K14484 auxin-responsive protein IAA | (RefSeq) auxin-induced protein AUX28-like	Plant hormone signal transduction (ko04075)	AUX/IAA family	Auxin-induced protein AUX28 OS=Glycine max OX=3847 GN=AUX28 PE=2 SV=1
gene-LOC102626509	LOC102626509	1.31773e-27	2.60993	up	K14500|2.0e-214|egu:105059035|K14500 BR-signaling kinase [EC:2.7.11.1] | (RefSeq) probable serine/threonine-protein kinase At5g41260 isoform X1	Plant hormone signal transduction (ko04075)	Protein tyrosine and serine/threonine kinase	Serine/threonine-protein kinase BSK5 OS=Arabidopsis thaliana OX=3702 GN=BSK5 PE=1 SV=1
gene-LOC102612336	LOC102612336	5.14568e-36	13.3807	up	K13448|4.0e-60|tcc:18600205|K13448 calcium-binding protein CML | (RefSeq) calmodulin	Plant-pathogen interaction (ko04626)	EF hand	Calmodulin OS=Triticum aestivum OX=4565 PE=1 SV=3
gene-LOC127900322	LOC127900322	0.000220951	-1.24885	down	K13466|1.3e-16|pxb:103943541|K13466 EIX receptor 1/2 | (RefSeq) probable leucine-rich repeat receptor-like protein kinase At5g63930	Plant-pathogen interaction (ko04626)	Leucine rich repeat	Receptor-like protein 6 OS=Arabidopsis thaliana OX=3702 GN=RLP6 PE=3 SV=1
gene-LOC102622337	LOC102622337	8.11312e-16	-1.6608	down	K13459|8.1e-136|egu:105052742|K13459 disease resistance protein RPS2 | (RefSeq) disease resistance protein At4g27190-like	Plant-pathogen interaction (ko04626)	NB-ARC domain	Disease resistance protein At4g27190 OS=Arabidopsis thaliana OX=3702 GN=At4g27190 PE=2 SV=1
gene-LOC127903797	LOC127903797	8.52858e-06	1.09496	up	K20599|0.0e+00|cit:102612504|K20599 NB-LRR protein SUMM2 | (RefSeq) disease resistance protein SUMM2	MAPK signaling pathway - plant (ko04016)	NB-ARC domain	Probable disease resistance protein At5g63020 OS=Arabidopsis thaliana OX=3702 GN=At5g63020 PE=2 SV=2
gene-LOC102631232	LOC102631232	2.14646e-12	1.16684	up	K13424|5.1e-23|lja:Lj0g3v0288169.1|K13424 WRKY transcription factor 33 | (RefSeq) Lj0g3v0288169.1; -	MAPK signaling pathway - plant (ko04016);; Plant-pathogen interaction (ko04626)	WRKY DNA -binding domain	Probable WRKY transcription factor 50 OS=Arabidopsis thaliana OX=3702 GN=WRKY50 PE=2 SV=1
gene-LOC102624654	LOC102624654	7.14376e-45	-1.47699	down	K13065|2.4e-19|jcu:105633533|K13065 shikimate O-hydroxycinnamoyltransferase [EC:2.3.1.133] | (RefSeq) shikimate O-hydroxycinnamoyltransferase	Phenylpropanoid biosynthesis (ko00940);; Flavonoid biosynthesis (ko00941);; Stilbenoid, diarylheptanoid and gingerol biosynthesis (ko00945)	Transferase family	Protein ECERIFERUM 26 OS=Arabidopsis thaliana OX=3702 GN=CER26 PE=2 SV=1
gene-LOC102610392	LOC102610392	6.78593e-17	10.528	up	K13420|1.7e-137|pop:7472292|K13420 LRR receptor-like serine/threonine-protein kinase FLS2 [EC:2.7.11.1] | (RefSeq) probable LRR receptor-like serine/threonine-protein kinase At3g47570 isoform X1	MAPK signaling pathway - plant (ko04016);; Plant-pathogen interaction (ko04626)	Protein kinase domain	Probable LRR receptor-like serine/threonine-protein kinase At3g47570 OS=Arabidopsis thaliana OX=3702 GN=At3g47570 PE=2 SV=1
gene-LOC102629568	LOC102629568	2.20961e-06	-1.08564	down	K13420|1.2e-07|lsv:111890765|K13420 LRR receptor-like serine/threonine-protein kinase FLS2 [EC:2.7.11.1] | (RefSeq) LRR receptor-like serine/threonine-protein kinase FLS2	MAPK signaling pathway - plant (ko04016);; Plant-pathogen interaction (ko04626)	Leucine rich repeat	Leucine-rich repeat extensin-like protein 2 OS=Arabidopsis thaliana OX=3702 GN=LRX2 PE=1 SV=1
gene-LOC102618437	LOC102618437	2.10726e-15	1.56966	up	K14496|7.0e-128|cic:CICLE_v10012583mg|K14496 abscisic acid receptor PYR/PYL family | (RefSeq) hypothetical protein	MAPK signaling pathway - plant (ko04016);; Plant hormone signal transduction (ko04075)	Polyketide cyclase / dehydrase and lipid transport	Abscisic acid receptor PYL4 OS=Arabidopsis thaliana OX=3702 GN=PYL4 PE=1 SV=1
gene-LOC102616754	LOC102616754	9.54023e-18	10.2982	up	K22395|4.0e-152|nau:109214673|K22395 cinnamyl-alcohol dehydrogenase [EC:1.1.1.195] | (RefSeq) berberine bridge enzyme-like 28	Phenylpropanoid biosynthesis (ko00940)	FAD binding domain	Cannabidiolic acid synthase-like 1 OS=Cannabis sativa OX=3483 GN=CBDAS2 PE=2 SV=1
gene-LOC102629385	LOC102629385	3.20404e-77	-4.83623	down	K13435|3.2e-38|spen:107018783|K13435 serine/threonine-protein kinase Pto | (RefSeq) receptor-like protein kinase HERK 1 isoform X2	Plant-pathogen interaction (ko04626)	Protein tyrosine and serine/threonine kinase	Probable inactive leucine-rich repeat receptor-like protein kinase At3g03770 OS=Arabidopsis thaliana OX=3702 GN=At3g03770 PE=1 SV=1
gene-LOC102616793	LOC102616793	1.29689e-07	1.11416	up	K14490|5.7e-80|cit:102616793|K14490 histidine-containing phosphotransfer peotein | (RefSeq) histidine-containing phosphotransfer protein 5 isoform X2	Plant hormone signal transduction (ko04075)	Hpt domain	Histidine-containing phosphotransfer protein 5 OS=Arabidopsis thaliana OX=3702 GN=AHP5 PE=1 SV=2
gene-LOC102625224	LOC102625224	9.32269e-10	-6.76046	down	K05391|0.0e+00|cit:102625224|K05391 cyclic nucleotide gated channel, plant | (RefSeq) cyclic nucleotide-gated ion channel 1-like	Plant-pathogen interaction (ko04626)	--	Cyclic nucleotide-gated ion channel 1 OS=Arabidopsis thaliana OX=3702 GN=CNGC1 PE=1 SV=1
gene-LOC102630642	LOC102630642	8.56406e-207	4.96869	up	K13066|1.1e-203|cit:102630642|K13066 caffeic acid 3-O-methyltransferase [EC:2.1.1.68] | (RefSeq) caffeic acid 3-O-methyltransferase-like isoform X2	Phenylpropanoid biosynthesis (ko00940)	O-methyltransferase domain	Caffeic acid 3-O-methyltransferase OS=Prunus dulcis OX=3755 GN=COMT1 PE=2 SV=1
gene-LOC102628810	LOC102628810	1.29312e-13	8.53691	up	K23260|1.4e-71|aip:107604900|K23260 scopoletin glucosyltransferase [EC:2.4.1.128] | (RefSeq) UDP-glucose flavonoid 3-O-glucosyltransferase 7-like	Phenylpropanoid biosynthesis (ko00940)	UDP-glucoronosyl and UDP-glucosyl transferase	UDP-glycosyltransferase 92A1 OS=Arabidopsis thaliana OX=3702 GN=UGT92A1 PE=2 SV=1
gene-LOC102609038	LOC102609038	3.09143e-11	-2.32252	down	K13416|1.2e-27|ath:AT4G33430|K13416 brassinosteroid insensitive 1-associated receptor kinase 1 [EC:2.7.10.1 2.7.11.1] | (RefSeq) BAK1; BRI1-associated receptor kinase	MAPK signaling pathway - plant (ko04016);; Plant hormone signal transduction (ko04075);; Plant-pathogen interaction (ko04626)	Protein kinase domain	Receptor protein kinase-like protein At4g34220 OS=Arabidopsis thaliana OX=3702 GN=At4g34220 PE=2 SV=1
gene-LOC127899740	LOC127899740	6.81441e-34	5.06333	up	K13466|4.5e-74|cic:CICLE_v10027645mg|K13466 EIX receptor 1/2 | (RefSeq) hypothetical protein	Plant-pathogen interaction (ko04626)	Leucine rich repeat	Receptor-like protein EIX1 OS=Solanum lycopersicum OX=4081 GN=EIX1 PE=2 SV=2
gene-LOC102615114	LOC102615114	8.28949e-13	1.88051	up	K09753|9.5e-192|cic:CICLE_v10026007mg|K09753 cinnamoyl-CoA reductase [EC:1.2.1.44] | (RefSeq) hypothetical protein	Phenylpropanoid biosynthesis (ko00940)	NAD dependent epimerase/dehydratase family	Cinnamoyl-CoA reductase 1 OS=Arabidopsis thaliana OX=3702 GN=CCR1 PE=1 SV=1
NewGene_3312	--	3.21422e-05	1.5592	up	K13412|1.15e-134|cic:CICLE_v100083381m|K13412 calcium-dependent protein kinase [EC:2.7.11.1] | (RefSeq) hypothetical protein	Plant-pathogen interaction (ko04626)	EF hand	Calcium-dependent protein kinase 15 OS=Arabidopsis thaliana OX=3702 GN=CPK15 PE=2 SV=1
gene-LOC102612340	LOC102612340	0.000482458	-1.0151	down	K13466|2.6e-210|cit:102616085|K13466 EIX receptor 1/2 | (RefSeq) receptor-like protein EIX1	Plant-pathogen interaction (ko04626)	Leucine rich repeat	Receptor-like protein EIX1 OS=Solanum lycopersicum OX=4081 GN=EIX1 PE=2 SV=2
gene-LOC102608736	LOC102608736	9.78433e-49	3.08627	up	K13416|1.8e-51|bna:106410693|K13416 brassinosteroid insensitive 1-associated receptor kinase 1 [EC:2.7.10.1 2.7.11.1] | (RefSeq) somatic embryogenesis receptor kinase 4-like isoform X1	MAPK signaling pathway - plant (ko04016);; Plant hormone signal transduction (ko04075);; Plant-pathogen interaction (ko04626)	Protein tyrosine and serine/threonine kinase	Rust resistance kinase Lr10 OS=Triticum aestivum OX=4565 GN=LRK10 PE=2 SV=1
NewGene_1812	--	2.00252e-32	-2.40635	down	K00083|1.19e-69|tcc:18611738|K00083 cinnamyl-alcohol dehydrogenase [EC:1.1.1.195] | (RefSeq) probable cinnamyl alcohol dehydrogenase 9	Phenylpropanoid biosynthesis (ko00940)	Zinc-binding dehydrogenase	Probable mannitol dehydrogenase OS=Mesembryanthemum crystallinum OX=3544 GN=ELI3 PE=2 SV=1
gene-LOC127900218	LOC127900218	1.67452e-16	-3.30394	down	K13415|3.8e-79|han:110929858|K13415 protein brassinosteroid insensitive 1 [EC:2.7.10.1 2.7.11.1] | (RefSeq) systemin receptor SR160-like	Plant hormone signal transduction (ko04075)	Leucine rich repeat	MDIS1-interacting receptor like kinase 2 OS=Arabidopsis thaliana OX=3702 GN=MIK2 PE=1 SV=3
gene-LOC102622961	LOC102622961	2.28893e-14	1.59779	up	K14498|7.0e-195|cic:CICLE_v10020980mg|K14498 serine/threonine-protein kinase SRK2 [EC:2.7.11.1] | (RefSeq) hypothetical protein	MAPK signaling pathway - plant (ko04016);; Plant hormone signal transduction (ko04075)	Protein kinase domain	Serine/threonine-protein kinase SAPK3 OS=Oryza sativa subsp. indica OX=39946 GN=SAPK3 PE=1 SV=2
gene-LOC102612475	LOC102612475	2.83661e-28	3.83895	up	K13066|1.6e-181|cic:CICLE_v10020820mg|K13066 caffeic acid 3-O-methyltransferase [EC:2.1.1.68] | (RefSeq) hypothetical protein	Phenylpropanoid biosynthesis (ko00940)	O-methyltransferase domain	Anthranilate N-methyltransferase OS=Ruta graveolens OX=37565 PE=1 SV=1
gene-LOC102614009	LOC102614009	0.000280345	-1.01272	down	K13416|8.8e-71|eus:EUTSA_v10024694mg|K13416 brassinosteroid insensitive 1-associated receptor kinase 1 [EC:2.7.10.1 2.7.11.1] | (RefSeq) hypothetical protein	MAPK signaling pathway - plant (ko04016);; Plant hormone signal transduction (ko04075);; Plant-pathogen interaction (ko04626)	Protein tyrosine and serine/threonine kinase	Probable LRR receptor-like serine/threonine-protein kinase At1g56140 OS=Arabidopsis thaliana OX=3702 GN=At1g56140 PE=2 SV=2
gene-LOC102624091	LOC102624091	1.67726e-30	3.51629	up	K13425|2.1e-65|hbr:110637416|K13425 WRKY transcription factor 22 | (RefSeq) probable WRKY transcription factor 27	MAPK signaling pathway - plant (ko04016);; Plant-pathogen interaction (ko04626)	WRKY DNA -binding domain	Probable WRKY transcription factor 27 OS=Arabidopsis thaliana OX=3702 GN=WRKY27 PE=2 SV=1
gene-LOC102618773	LOC102618773	3.4292e-17	-1.52813	down	K22395|8.9e-168|qsu:111984226|K22395 cinnamyl-alcohol dehydrogenase [EC:1.1.1.195] | (RefSeq) berberine bridge enzyme-like 13	Phenylpropanoid biosynthesis (ko00940)	FAD binding domain	Berberine bridge enzyme-like 8 OS=Arabidopsis thaliana OX=3702 GN=At1g30700 PE=2 SV=1
gene-LOC102630519	LOC102630519	6.77211e-09	2.14676	up	K13420|2.5e-97|dzi:111287782|K13420 LRR receptor-like serine/threonine-protein kinase FLS2 [EC:2.7.11.1] | (RefSeq) putative receptor-like protein kinase At3g47110	MAPK signaling pathway - plant (ko04016);; Plant-pathogen interaction (ko04626)	Protein kinase domain	Probable LRR receptor-like serine/threonine-protein kinase At3g47570 OS=Arabidopsis thaliana OX=3702 GN=At3g47570 PE=2 SV=1
gene-LOC102621226	LOC102621226	4.37046e-06	-1.22133	down	K20599|3.7e-207|cit:102612504|K20599 NB-LRR protein SUMM2 | (RefSeq) disease resistance protein SUMM2	MAPK signaling pathway - plant (ko04016)	NB-ARC domain	Probable disease resistance protein At5g63020 OS=Arabidopsis thaliana OX=3702 GN=At5g63020 PE=2 SV=2
gene-LOC102627894	LOC102627894	2.86397e-22	1.016	up	K13425|1.1e-25|egu:105047514|K13425 WRKY transcription factor 22 | (RefSeq) WRKY transcription factor 22-like	MAPK signaling pathway - plant (ko04016);; Plant-pathogen interaction (ko04626)	WRKY DNA -binding domain	Probable WRKY transcription factor 65 OS=Arabidopsis thaliana OX=3702 GN=WRKY65 PE=2 SV=1
gene-LOC102610286	LOC102610286	1.52092e-27	-2.87796	down	K13435|1.2e-43|spen:107018783|K13435 serine/threonine-protein kinase Pto | (RefSeq) receptor-like protein kinase HERK 1 isoform X2	Plant-pathogen interaction (ko04626)	Protein tyrosine and serine/threonine kinase	Probable inactive leucine-rich repeat receptor-like protein kinase At3g03770 OS=Arabidopsis thaliana OX=3702 GN=At3g03770 PE=1 SV=1
gene-LOC102622580	LOC102622580	1.01351e-25	-2.76529	down	K13420|0.0e+00|cit:102622580|K13420 LRR receptor-like serine/threonine-protein kinase FLS2 [EC:2.7.11.1] | (RefSeq) receptor kinase-like protein Xa21 isoform X1	MAPK signaling pathway - plant (ko04016);; Plant-pathogen interaction (ko04626)	Leucine rich repeat	Probable LRR receptor-like serine/threonine-protein kinase At3g47570 OS=Arabidopsis thaliana OX=3702 GN=At3g47570 PE=2 SV=1
gene-LOC102628938	LOC102628938	2.97994e-13	1.37833	up	K13459|7.3e-37|jcu:105635047|K13459 disease resistance protein RPS2 | (RefSeq) probable disease resistance protein At1g12280 isoform X1	Plant-pathogen interaction (ko04626)	Leucine rich repeat	Probable LRR receptor-like serine/threonine-protein kinase At2g16250 OS=Arabidopsis thaliana OX=3702 GN=At2g16250 PE=1 SV=1
gene-LOC102623584	LOC102623584	3.57478e-24	-1.87999	down	K14494|9.3e-39|dct:110101599|K14494 DELLA protein | (RefSeq) DELLA protein SLR1	Plant hormone signal transduction (ko04075)	GRAS domain family	Protein SHORT-ROOT OS=Arabidopsis thaliana OX=3702 GN=SHR PE=1 SV=1
gene-LOC102617134	LOC102617134	5.78683e-05	2.80626	up	K13429|5.3e-249|nau:109245049|K13429 chitin elicitor receptor kinase 1 | (RefSeq) lysM domain receptor-like kinase 3	Plant-pathogen interaction (ko04626)	Protein tyrosine and serine/threonine kinase	LysM domain receptor-like kinase 3 OS=Medicago truncatula OX=3880 GN=LYK3 PE=1 SV=1
gene-LOC102628955	LOC102628955	8.2374e-15	9.2302	up	K22395|3.6e-177|dzi:111274109|K22395 cinnamyl-alcohol dehydrogenase [EC:1.1.1.195] | (RefSeq) berberine bridge enzyme-like 13	Phenylpropanoid biosynthesis (ko00940)	FAD binding domain	Berberine bridge enzyme-like 8 OS=Arabidopsis thaliana OX=3702 GN=At1g30700 PE=2 SV=1
gene-LOC102625264	LOC102625264	1.95792e-05	-1.0201	down	K02358|9.5e-262|cic:CICLE_v10019924mg|K02358 elongation factor Tu | (RefSeq) hypothetical protein	Plant-pathogen interaction (ko04626)	Elongation factor Tu GTP binding domain	Elongation factor Tu, chloroplastic OS=Glycine max OX=3847 GN=TUFA PE=3 SV=1
gene-LOC102630079	LOC102630079	0.00170211	-1.05851	down	K13459|3.7e-130|vvi:100246175|K13459 disease resistance protein RPS2 | (RefSeq) probable disease resistance protein At4g27220	Plant-pathogen interaction (ko04626)	NB-ARC domain	Disease resistance protein At4g27190 OS=Arabidopsis thaliana OX=3702 GN=At4g27190 PE=2 SV=1
gene-LOC102623099	LOC102623099	1.22198e-05	-1.52252	down	K13459|5.1e-115|pda:103716817|K13459 disease resistance protein RPS2 | (RefSeq) probable disease resistance protein At4g27220	Plant-pathogen interaction (ko04626)	NB-ARC domain	Disease resistance protein At4g27190 OS=Arabidopsis thaliana OX=3702 GN=At4g27190 PE=2 SV=1
gene-LOC102613046	LOC102613046	7.53345e-09	2.81636	up	K13448|5.6e-73|cic:CICLE_v10002732mg|K13448 calcium-binding protein CML | (RefSeq) hypothetical protein	Plant-pathogen interaction (ko04626)	EF-hand domain pair	Probable calcium-binding protein CML11 OS=Oryza sativa subsp. japonica OX=39947 GN=CML11 PE=2 SV=1
gene-LOC107177533	LOC107177533	5.93319e-11	2.08059	up	K13466|1.0e-65|jcu:105644937|K13466 EIX receptor 1/2 | (RefSeq) LRR receptor-like serine/threonine-protein kinase GSO2	Plant-pathogen interaction (ko04626)	Leucine rich repeat	Receptor-like protein EIX2 OS=Solanum lycopersicum OX=4081 GN=EIX2 PE=1 SV=2
gene-LOC102608817	LOC102608817	9.58669e-18	1.08832	up	K13456|2.4e-144|cit:102608817|K13456 RPM1-interacting protein 4 | (RefSeq) RPM1-interacting protein 4 isoform X2	Plant-pathogen interaction (ko04626)	Cleavage site for pathogenic type III effector avirulence factor Avr	RPM1-interacting protein 4 OS=Arabidopsis thaliana OX=3702 GN=RIN4 PE=1 SV=1
gene-LOC102611900	LOC102611900	8.68212e-05	1.28639	up	K13065|7.5e-83|qsu:112038476|K13065 shikimate O-hydroxycinnamoyltransferase [EC:2.3.1.133] | (RefSeq) vinorine synthase-like	Phenylpropanoid biosynthesis (ko00940);; Flavonoid biosynthesis (ko00941);; Stilbenoid, diarylheptanoid and gingerol biosynthesis (ko00945)	Transferase family	BAHD acyltransferase At5g47980 OS=Arabidopsis thaliana OX=3702 GN=BAHD1 PE=2 SV=1
gene-LOC102622260	LOC102622260	1.59327e-20	2.60143	up	K13415|4.2e-104|han:110929858|K13415 protein brassinosteroid insensitive 1 [EC:2.7.10.1 2.7.11.1] | (RefSeq) systemin receptor SR160-like	Plant hormone signal transduction (ko04075)	Protein kinase domain	MDIS1-interacting receptor like kinase 2 OS=Arabidopsis thaliana OX=3702 GN=MIK2 PE=1 SV=3
gene-LOC102626733	LOC102626733	7.87834e-11	2.43756	up	K13417|1.1e-58|brp:103860383|K13417 somatic embryogenesis receptor kinase 4 [EC:2.7.10.1 2.7.11.1] | (RefSeq) LRRII4; somatic embryogenesis receptor kinase 4 isoform X1	Plant-pathogen interaction (ko04626)	Protein kinase domain	G-type lectin S-receptor-like serine/threonine-protein kinase At5g35370 OS=Arabidopsis thaliana OX=3702 GN=At5g35370 PE=2 SV=2
gene-LOC102619425	LOC102619425	3.51466e-290	5.9701	up	K13066|6.7e-204|cit:102619425|K13066 caffeic acid 3-O-methyltransferase [EC:2.1.1.68] | (RefSeq) caffeic acid 3-O-methyltransferase-like isoform X1	Phenylpropanoid biosynthesis (ko00940)	O-methyltransferase domain	Caffeic acid 3-O-methyltransferase OS=Prunus dulcis OX=3755 GN=COMT1 PE=2 SV=1
gene-LOC102623442	LOC102623442	8.24905e-11	1.27448	up	K14488|7.2e-92|cit:102623442|K14488 SAUR family protein | (RefSeq) auxin-responsive protein SAUR15	Plant hormone signal transduction (ko04075)	Auxin responsive protein	Auxin-responsive protein SAUR36 OS=Arabidopsis thaliana OX=3702 GN=SAUR36 PE=2 SV=1
gene-LOC102608210	LOC102608210	4.3771e-14	-1.73679	down	K12126|5.2e-287|cic:CICLE_v10019786mg|K12126 phytochrome-interacting factor 3 | (RefSeq) hypothetical protein	Plant hormone signal transduction (ko04075);; Circadian rhythm - plant (ko04712)	Helix-loop-helix DNA-binding domain	Transcription factor PHYTOCHROME INTERACTING FACTOR-LIKE 15 OS=Oryza sativa subsp. japonica OX=39947 GN=PIL15 PE=1 SV=2
gene-LOC102612381	LOC102612381	7.80442e-63	3.07524	up	K18368|8.8e-201|cit:102612381|K18368 caffeoylshikimate esterase [EC:3.1.1.-] | (RefSeq) caffeoylshikimate esterase	Phenylpropanoid biosynthesis (ko00940)	Serine aminopeptidase, S33	--
gene-LOC102626640	LOC102626640	0.00323398	1.05636	up	K14494|4.8e-31|csat:109131449|K14494 DELLA protein | (RefSeq) DELLA protein RGL3	Plant hormone signal transduction (ko04075)	GRAS domain family	Protein NODULATION SIGNALING PATHWAY 1 OS=Medicago truncatula OX=3880 GN=NSP1 PE=1 SV=1
gene-LOC102629455	LOC102629455	3.26331e-62	3.20736	up	K09753|3.7e-46|ppp:112288176|K09753 cinnamoyl-CoA reductase [EC:1.2.1.44] | (RefSeq) cinnamoyl-CoA reductase 1-like isoform X1	Phenylpropanoid biosynthesis (ko00940)	NAD dependent epimerase/dehydratase family	Tetraketide alpha-pyrone reductase 1 OS=Arabidopsis thaliana OX=3702 GN=TKPR1 PE=1 SV=1
gene-LOC127898632	LOC127898632	8.683e-14	8.95711	up	K13066|2.3e-195|cit:102623705|K13066 caffeic acid 3-O-methyltransferase [EC:2.1.1.68] | (RefSeq) caffeic acid 3-O-methyltransferase-like isoform X1	Phenylpropanoid biosynthesis (ko00940)	O-methyltransferase domain	Caffeic acid 3-O-methyltransferase OS=Coffea canephora OX=49390 GN=COMT PE=2 SV=1
gene-LOC107174250	LOC107174250	2.0249e-07	2.04844	up	K13416|2.4e-48|adu:107481749|K13416 brassinosteroid insensitive 1-associated receptor kinase 1 [EC:2.7.10.1 2.7.11.1] | (RefSeq) BRASSINOSTEROID INSENSITIVE 1-associated receptor kinase 1-like isoform X1	MAPK signaling pathway - plant (ko04016);; Plant hormone signal transduction (ko04075);; Plant-pathogen interaction (ko04626)	Protein kinase domain	LEAF RUST 10 DISEASE-RESISTANCE LOCUS RECEPTOR-LIKE PROTEIN KINASE-like 2.1 OS=Arabidopsis thaliana OX=3702 GN=LRK10L-2.1 PE=3 SV=1
gene-LOC102622929	LOC102622929	6.81699e-13	4.87628	up	K20599|3.6e-205|cit:102612504|K20599 NB-LRR protein SUMM2 | (RefSeq) disease resistance protein SUMM2	MAPK signaling pathway - plant (ko04016)	NB-ARC domain	Probable disease resistance protein At5g63020 OS=Arabidopsis thaliana OX=3702 GN=At5g63020 PE=2 SV=2
gene-LOC102607543	LOC102607543	6.5114e-40	4.38978	up	K13415|2.7e-62|pda:103704826|K13415 protein brassinosteroid insensitive 1 [EC:2.7.10.1 2.7.11.1] | (RefSeq) LOW QUALITY PROTEIN: brassinosteroid LRR receptor kinase BRI1	Plant hormone signal transduction (ko04075)	Protein kinase domain	Probable LRR receptor-like serine/threonine-protein kinase At1g74360 OS=Arabidopsis thaliana OX=3702 GN=At1g74360 PE=1 SV=1
gene-LOC102614597	LOC102614597	0.000356949	1.09566	up	K14489|0.0e+00|cit:102614597|K14489 arabidopsis histidine kinase 2/3/4 (cytokinin receptor) [EC:2.7.13.3] | (RefSeq) histidine kinase 4	Plant hormone signal transduction (ko04075)	CHASE domain	Histidine kinase 4 OS=Arabidopsis thaliana OX=3702 GN=AHK4 PE=1 SV=1
gene-LOC102610583	LOC102610583	1.31839e-10	2.18944	up	K13415|7.7e-38|egr:104418186|K13415 protein brassinosteroid insensitive 1 [EC:2.7.10.1 2.7.11.1] | (RefSeq) systemin receptor SR160	Plant hormone signal transduction (ko04075)	Protein kinase domain	Probable inactive receptor kinase At2g26730 OS=Arabidopsis thaliana OX=3702 GN=At2g26730 PE=1 SV=1
gene-LOC102611406	LOC102611406	1.35721e-47	4.61334	up	K14496|7.2e-115|cic:CICLE_v10032781mg|K14496 abscisic acid receptor PYR/PYL family | (RefSeq) hypothetical protein	MAPK signaling pathway - plant (ko04016);; Plant hormone signal transduction (ko04075)	Polyketide cyclase / dehydrase and lipid transport	Abscisic acid receptor PYL4 OS=Arabidopsis thaliana OX=3702 GN=PYL4 PE=1 SV=1
gene-LOC102614966	LOC102614966	0.000104901	-1.32221	down	K13457|1.3e-63|qsu:111991885|K13457 disease resistance protein RPM1 | (RefSeq) putative disease resistance protein At1g50180	Plant-pathogen interaction (ko04626)	NB-ARC domain	Disease resistance protein RPP13 OS=Arabidopsis thaliana OX=3702 GN=RPP13 PE=2 SV=2
gene-LOC102577992	LOC102577992	3.46901e-19	2.30348	up	K18878|9.1e-55|cann:107866053|K18878 BHLH transcription factor Upa20 | (RefSeq) Upa20; transcription factor bHLH137-like	Plant-pathogen interaction (ko04626)	Helix-loop-helix DNA-binding domain	Transcription factor bHLH137 OS=Arabidopsis thaliana OX=3702 GN=BHLH137 PE=1 SV=1
gene-LOC102630561	LOC102630561	3.13207e-13	1.65526	up	K13464|5.5e-96|cit:102630561|K13464 jasmonate ZIM domain-containing protein | (RefSeq) protein TIFY 9 isoform X2	Plant hormone signal transduction (ko04075)	tify domain	Protein TIFY 9 OS=Arabidopsis thaliana OX=3702 GN=TIFY9 PE=1 SV=1
gene-LOC112499284	LOC112499284	2.88672e-07	-1.58772	down	K13459|4.6e-108|pda:103716817|K13459 disease resistance protein RPS2 | (RefSeq) probable disease resistance protein At4g27220	Plant-pathogen interaction (ko04626)	NB-ARC domain	Disease resistance protein SUMM2 OS=Arabidopsis thaliana OX=3702 GN=SUMM2 PE=1 SV=1
gene-LOC102624418	LOC102624418	7.2925e-09	-1.1806	down	K14494|8.6e-16|cqi:110729111|K14494 DELLA protein | (RefSeq) DELLA protein GAI1-like	Plant hormone signal transduction (ko04075)	GRAS domain family	Protein NODULATION SIGNALING PATHWAY 2 OS=Medicago truncatula OX=3880 GN=NSP2 PE=1 SV=1
gene-LOC102613352	LOC102613352	2.3447e-15	-1.60121	down	K20557|4.1e-41|dct:110102661|K20557 transcription factor VIP1 | (RefSeq) transcription factor VIP1	MAPK signaling pathway - plant (ko04016)	bZIP transcription factor	bZIP transcription factor 29 OS=Arabidopsis thaliana OX=3702 GN=BZIP29 PE=2 SV=1
gene-LOC102617264	LOC102617264	1.30632e-05	-2.62101	down	K14484|1.1e-104|cic:CICLE_v10002569mg|K14484 auxin-responsive protein IAA | (RefSeq) hypothetical protein	Plant hormone signal transduction (ko04075)	AUX/IAA family	Auxin-induced protein 22D OS=Vigna radiata var. radiata OX=3916 GN=AUX22D PE=2 SV=1
gene-LOC102624045	LOC102624045	3.43298e-28	1.70812	up	K14491|4.9e-11|bvg:104887855|K14491 two-component response regulator ARR-B family | (RefSeq) two-component response regulator ARR2	Plant hormone signal transduction (ko04075)	Myb-like DNA-binding domain	Transcription factor HHO3 OS=Arabidopsis thaliana OX=3702 GN=HHO3 PE=1 SV=1
gene-LOC102609284	LOC102609284	0.00618298	-1.04596	down	K13459|1.4e-127|egu:105052742|K13459 disease resistance protein RPS2 | (RefSeq) disease resistance protein At4g27190-like	Plant-pathogen interaction (ko04626)	NB-ARC domain	Disease resistance protein At4g27190 OS=Arabidopsis thaliana OX=3702 GN=At4g27190 PE=2 SV=1
gene-LOC102616995	LOC102616995	3.73269e-15	-1.36723	down	K13430|1.3e-66|sbi:8056791|K13430 serine/threonine-protein kinase PBS1 [EC:2.7.11.1] | (RefSeq) serine/threonine-protein kinase PBS1	Plant-pathogen interaction (ko04626)	Protein kinase domain	Probable receptor-like protein kinase At1g80640 OS=Arabidopsis thaliana OX=3702 GN=At1g80640 PE=2 SV=1
gene-LOC102629855	LOC102629855	1.83511e-15	1.6969	up	K13416|1.4e-46|oeu:111378161|K13416 brassinosteroid insensitive 1-associated receptor kinase 1 [EC:2.7.10.1 2.7.11.1] | (RefSeq) BRASSINOSTEROID INSENSITIVE 1-associated receptor kinase 1-like	MAPK signaling pathway - plant (ko04016);; Plant hormone signal transduction (ko04075);; Plant-pathogen interaction (ko04626)	Protein tyrosine and serine/threonine kinase	Cysteine-rich receptor-like protein kinase 5 OS=Arabidopsis thaliana OX=3702 GN=CRK5 PE=1 SV=1
gene-LOC102611596	LOC102611596	7.05351e-05	1.75477	up	K13065|1.3e-284|cit:102611596|K13065 shikimate O-hydroxycinnamoyltransferase [EC:2.3.1.133] | (RefSeq) vinorine synthase	Phenylpropanoid biosynthesis (ko00940);; Flavonoid biosynthesis (ko00941);; Stilbenoid, diarylheptanoid and gingerol biosynthesis (ko00945)	Transferase family	Vinorine synthase OS=Rauvolfia serpentina OX=4060 GN=ACT PE=1 SV=2
gene-LOC102611960	LOC102611960	2.57506e-26	5.15269	up	K13065|9.8e-269|cic:CICLE_v10001106mg|K13065 shikimate O-hydroxycinnamoyltransferase [EC:2.3.1.133] | (RefSeq) hypothetical protein	Phenylpropanoid biosynthesis (ko00940);; Flavonoid biosynthesis (ko00941);; Stilbenoid, diarylheptanoid and gingerol biosynthesis (ko00945)	Transferase family	Stemmadenine O-acetyltransferase OS=Catharanthus roseus OX=4058 GN=SAT PE=1 SV=1
gene-LOC102610857	LOC102610857	2.60343e-15	2.51191	up	K13466|9.1e-17|cit:102619059|K13466 EIX receptor 1/2 | (RefSeq) receptor-like protein EIX2	Plant-pathogen interaction (ko04626)	Leucine rich repeat	Receptor-like protein 54 OS=Arabidopsis thaliana OX=3702 GN=RLP54 PE=3 SV=1
gene-LOC102613152	LOC102613152	5.15654e-05	1.83066	up	K13066|1.0e-215|cic:CICLE_v10001555mg|K13066 caffeic acid 3-O-methyltransferase [EC:2.1.1.68] | (RefSeq) hypothetical protein	Phenylpropanoid biosynthesis (ko00940)	O-methyltransferase domain	Caffeic acid 3-O-methyltransferase OS=Catharanthus roseus OX=4058 GN=COMT1 PE=2 SV=1
gene-LOC102620208	LOC102620208	2.8356e-05	2.19152	up	K00430|5.2e-187|cit:102620208|K00430 peroxidase [EC:1.11.1.7] | (RefSeq) peroxidase 72	Phenylpropanoid biosynthesis (ko00940)	Peroxidase	Peroxidase 72 OS=Arabidopsis thaliana OX=3702 GN=PER72 PE=1 SV=1
gene-LOC102630907	LOC102630907	6.49517e-14	-2.08505	down	K22395|2.5e-312|cic:CICLE_v10004697mg|K22395 cinnamyl-alcohol dehydrogenase [EC:1.1.1.195] | (RefSeq) hypothetical protein	Phenylpropanoid biosynthesis (ko00940)	FAD binding domain	Berberine bridge enzyme-like 15 OS=Arabidopsis thaliana OX=3702 GN=MEE23 PE=1 SV=1
gene-LOC102616952	LOC102616952	2.02504e-16	2.7956	up	K13466|3.5e-16|cit:102619059|K13466 EIX receptor 1/2 | (RefSeq) receptor-like protein EIX2	Plant-pathogen interaction (ko04626)	Leucine rich repeat	Receptor-like protein 54 OS=Arabidopsis thaliana OX=3702 GN=RLP54 PE=3 SV=1
gene-LOC102607436	LOC102607436	8.14327e-05	-1.05511	down	K13459|4.0e-127|vvi:104880791|K13459 disease resistance protein RPS2 | (RefSeq) probable disease resistance protein At4g27220	Plant-pathogen interaction (ko04626)	NB-ARC domain	Disease resistance protein At4g27190 OS=Arabidopsis thaliana OX=3702 GN=At4g27190 PE=2 SV=1
gene-LOC102619632	LOC102619632	3.76968e-17	2.88938	up	K00430|3.4e-194|cic:CICLE_v10026035mg|K00430 peroxidase [EC:1.11.1.7] | (RefSeq) hypothetical protein	Phenylpropanoid biosynthesis (ko00940)	Peroxidase	Peroxidase 21 OS=Arabidopsis thaliana OX=3702 GN=PER21 PE=1 SV=1
gene-LOC102623495	LOC102623495	3.06803e-06	1.85407	up	K22395|5.4e-171|nau:109214673|K22395 cinnamyl-alcohol dehydrogenase [EC:1.1.1.195] | (RefSeq) berberine bridge enzyme-like 28	Phenylpropanoid biosynthesis (ko00940)	FAD binding domain	Berberine bridge enzyme-like 18 OS=Arabidopsis thaliana OX=3702 GN=At4g20820 PE=3 SV=1
gene-LOC102618363	LOC102618363	2.88083e-16	7.58503	up	K13065|2.3e-259|cit:102618363|K13065 shikimate O-hydroxycinnamoyltransferase [EC:2.3.1.133] | (RefSeq) shikimate O-hydroxycinnamoyltransferase-like	Phenylpropanoid biosynthesis (ko00940);; Flavonoid biosynthesis (ko00941);; Stilbenoid, diarylheptanoid and gingerol biosynthesis (ko00945)	Transferase family	Shikimate O-hydroxycinnamoyltransferase OS=Nicotiana tabacum OX=4097 GN=HST PE=1 SV=1
gene-LOC102613289	LOC102613289	1.07169e-05	-3.60654	down	K13435|3.7e-80|sly:101268866|K13435 serine/threonine-protein kinase Pto | (RefSeq) Pto; serine/threonine protein kinase Pto	Plant-pathogen interaction (ko04626)	Protein tyrosine and serine/threonine kinase	Receptor-like protein kinase FERONIA OS=Arabidopsis thaliana OX=3702 GN=FER PE=1 SV=1
gene-LOC102615385	LOC102615385	2.1755e-29	1.48065	up	K14432|8.9e-07|cam:101506390|K14432 ABA responsive element binding factor | (RefSeq) protein ABSCISIC ACID-INSENSITIVE 5	Plant hormone signal transduction (ko04075)	Basic leucine-zipper C terminal	Light-inducible protein CPRF2 OS=Petroselinum crispum OX=4043 GN=CPRF2 PE=2 SV=2
gene-LOC102629795	LOC102629795	1.20031e-07	1.96874	up	K14491|3.9e-21|gab:108470985|K14491 two-component response regulator ARR-B family | (RefSeq) two-component response regulator ORR24-like	Plant hormone signal transduction (ko04075)	Myb-like DNA-binding domain	Transcription factor BOA OS=Arabidopsis thaliana OX=3702 GN=BOA PE=2 SV=1
gene-LOC102625071	LOC102625071	5.7549e-25	3.07364	up	K13416|1.7e-58|mdm:103416332|K13416 brassinosteroid insensitive 1-associated receptor kinase 1 [EC:2.7.10.1 2.7.11.1] | (RefSeq) BRASSINOSTEROID INSENSITIVE 1-associated receptor kinase 1-like isoform X1	MAPK signaling pathway - plant (ko04016);; Plant hormone signal transduction (ko04075);; Plant-pathogen interaction (ko04626)	Protein kinase domain	G-type lectin S-receptor-like serine/threonine-protein kinase LECRK2 OS=Oryza sativa subsp. japonica OX=39947 GN=LECRK2 PE=3 SV=1
gene-LOC107175170	LOC107175170	8.54216e-05	2.85585	up	K13065|8.5e-249|cit:107177502|K13065 shikimate O-hydroxycinnamoyltransferase [EC:2.3.1.133] | (RefSeq) vinorine synthase-like	Phenylpropanoid biosynthesis (ko00940);; Flavonoid biosynthesis (ko00941);; Stilbenoid, diarylheptanoid and gingerol biosynthesis (ko00945)	Transferase family	Vinorine synthase OS=Rauvolfia serpentina OX=4060 GN=ACT PE=1 SV=2
gene-LOC102612354	LOC102612354	8.42389e-15	-2.79796	down	K13466|8.0e-56|cic:CICLE_v10017769mg|K13466 EIX receptor 1/2 | (RefSeq) hypothetical protein	Plant-pathogen interaction (ko04626)	Leucine rich repeat	Receptor-like protein EIX2 OS=Solanum lycopersicum OX=4081 GN=EIX2 PE=1 SV=2
gene-LOC102610282	LOC102610282	0.000752028	1.59683	up	K14493|6.9e-68|cit:102619373|K14493 gibberellin receptor GID1 [EC:3.-.-.-] | (RefSeq) gibberellin receptor GID1C	Plant hormone signal transduction (ko04075)	alpha/beta hydrolase fold	Probable carboxylesterase 18 OS=Arabidopsis thaliana OX=3702 GN=CXE18 PE=1 SV=1
gene-LOC102620036	LOC102620036	0.000438923	-1.03772	down	K22395|1.8e-176|nau:109214673|K22395 cinnamyl-alcohol dehydrogenase [EC:1.1.1.195] | (RefSeq) berberine bridge enzyme-like 28	Phenylpropanoid biosynthesis (ko00940)	FAD binding domain	Berberine bridge enzyme-like 18 OS=Arabidopsis thaliana OX=3702 GN=At4g20820 PE=3 SV=1
gene-LOC102620655	LOC102620655	7.30412e-40	2.9072	up	K13946|1.8e-12|cqi:110706251|K13946 auxin influx carrier (AUX1 LAX family) | (RefSeq) auxin transporter-like protein 4	Plant hormone signal transduction (ko04075)	Transmembrane amino acid transporter protein	GABA transporter 1 OS=Arabidopsis thaliana OX=3702 GN=GAT1 PE=1 SV=1
gene-LOC102616720	LOC102616720	1.2754e-22	4.2204	up	K13447|0.0e+00|cit:102616720|K13447 respiratory burst oxidase [EC:1.6.3.- 1.11.1.-] | (RefSeq) respiratory burst oxidase homolog protein D	MAPK signaling pathway - plant (ko04016);; Plant-pathogen interaction (ko04626)	Ferric reductase NAD binding domain	Respiratory burst oxidase homolog protein D OS=Arabidopsis thaliana OX=3702 GN=RBOHD PE=1 SV=1
gene-LOC107178369	LOC107178369	0.00316793	-1.03572	down	K13420|0.0e+00|mesc:110601988|K13420 LRR receptor-like serine/threonine-protein kinase FLS2 [EC:2.7.11.1] | (RefSeq) LRR receptor-like serine/threonine-protein kinase FLS2	MAPK signaling pathway - plant (ko04016);; Plant-pathogen interaction (ko04626)	Protein tyrosine and serine/threonine kinase	G-type lectin S-receptor-like serine/threonine-protein kinase SD3-1 OS=Arabidopsis thaliana OX=3702 GN=SD31 PE=3 SV=1
gene-LOC102615953	LOC102615953	1.30345e-09	-1.29977	down	K13430|1.4e-72|dct:110101514|K13430 serine/threonine-protein kinase PBS1 [EC:2.7.11.1] | (RefSeq) serine/threonine-protein kinase PBS1	Plant-pathogen interaction (ko04626)	Protein tyrosine and serine/threonine kinase	Protein STRUBBELIG-RECEPTOR FAMILY 8 OS=Arabidopsis thaliana OX=3702 GN=SRF8 PE=1 SV=1
gene-LOC127901394	LOC127901394	3.74298e-15	-2.17982	down	K16225|2.5e-17|crb:17875137|K16225 probable WRKY transcription factor 52 | (RefSeq) disease resistance protein RRS1	Plant-pathogen interaction (ko04626)	WRKY DNA -binding domain	Probable WRKY transcription factor 53 OS=Arabidopsis thaliana OX=3702 GN=WRKY53 PE=1 SV=1
gene-LOC102619600	LOC102619600	7.49053e-08	2.34415	up	K13415|9.5e-85|han:110929858|K13415 protein brassinosteroid insensitive 1 [EC:2.7.10.1 2.7.11.1] | (RefSeq) systemin receptor SR160-like	Plant hormone signal transduction (ko04075)	Leucine rich repeat	MDIS1-interacting receptor like kinase 2 OS=Arabidopsis thaliana OX=3702 GN=MIK2 PE=1 SV=3
gene-LOC102616709	LOC102616709	4.28409e-14	2.4924	up	K13420|2.8e-61|mesc:110601988|K13420 LRR receptor-like serine/threonine-protein kinase FLS2 [EC:2.7.11.1] | (RefSeq) LRR receptor-like serine/threonine-protein kinase FLS2	MAPK signaling pathway - plant (ko04016);; Plant-pathogen interaction (ko04626)	Protein kinase domain	G-type lectin S-receptor-like serine/threonine-protein kinase LECRK4 OS=Oryza sativa subsp. indica OX=39946 GN=LECRK4 PE=3 SV=1
gene-LOC102627726	LOC102627726	0.00124459	-1.15322	down	K09753|1.6e-71|ini:109191772|K09753 cinnamoyl-CoA reductase [EC:1.2.1.44] | (RefSeq) cinnamoyl-CoA reductase 1-like	Phenylpropanoid biosynthesis (ko00940)	NAD dependent epimerase/dehydratase family	Phenylacetaldehyde reductase OS=Rosa hybrid cultivar OX=128735 GN=PAR PE=1 SV=1
gene-LOC102618663	LOC102618663	1.45075e-19	2.14767	up	K22395|4.2e-311|cit:102618663|K22395 cinnamyl-alcohol dehydrogenase [EC:1.1.1.195] | (RefSeq) berberine bridge enzyme-like 13	Phenylpropanoid biosynthesis (ko00940)	FAD binding domain	Berberine bridge enzyme-like 13 OS=Arabidopsis thaliana OX=3702 GN=At1g30760 PE=1 SV=1
gene-LOC102627725	LOC102627725	2.49589e-23	2.29319	up	K14496|1.1e-113|cic:CICLE_v10012769mg|K14496 abscisic acid receptor PYR/PYL family | (RefSeq) hypothetical protein	MAPK signaling pathway - plant (ko04016);; Plant hormone signal transduction (ko04075)	Polyketide cyclase / dehydrase and lipid transport	Abscisic acid receptor PYL1 OS=Arabidopsis thaliana OX=3702 GN=PYL1 PE=1 SV=1
gene-LOC102630988	LOC102630988	1.20387e-13	-2.45275	down	K00430|2.8e-177|cit:102630988|K00430 peroxidase [EC:1.11.1.7] | (RefSeq) peroxidase 4-like	Phenylpropanoid biosynthesis (ko00940)	Peroxidase	Peroxidase 4 OS=Vitis vinifera OX=29760 GN=GSVIVT00023967001 PE=1 SV=1
gene-LOC102611300	LOC102611300	2.35457e-46	3.9405	up	K13415|8.5e-66|fve:101312480|K13415 protein brassinosteroid insensitive 1 [EC:2.7.10.1 2.7.11.1] | (RefSeq) systemin receptor SR160	Plant hormone signal transduction (ko04075)	Protein tyrosine and serine/threonine kinase	Inactive LRR receptor-like serine/threonine-protein kinase BIR2 OS=Arabidopsis thaliana OX=3702 GN=BIR2 PE=1 SV=1
gene-LOC102613543	LOC102613543	1.1412e-15	2.7107	up	K13430|4.8e-73|nta:107764193|K13430 serine/threonine-protein kinase PBS1 [EC:2.7.11.1] | (RefSeq) serine/threonine-protein kinase PBS1-like	Plant-pathogen interaction (ko04626)	Protein kinase domain	Probable receptor-like serine/threonine-protein kinase At5g57670 OS=Arabidopsis thaliana OX=3702 GN=At5g57670 PE=2 SV=1
gene-LOC102629370	LOC102629370	9.11291e-18	9.40622	up	K14494|1.3e-48|cam:101507839|K14494 DELLA protein | (RefSeq) DELLA protein GAI1-like	Plant hormone signal transduction (ko04075)	GRAS domain family	GRAS family protein RAM1 OS=Petunia hybrida OX=4102 GN=RAM1 PE=2 SV=1
gene-LOC127899737	LOC127899737	2.37261e-10	2.0715	up	K13466|2.5e-205|cit:102616085|K13466 EIX receptor 1/2 | (RefSeq) receptor-like protein EIX1	Plant-pathogen interaction (ko04626)	Leucine rich repeat	Receptor-like protein EIX2 OS=Solanum lycopersicum OX=4081 GN=EIX2 PE=1 SV=2
gene-LOC127901489	LOC127901489	1.59331e-07	-2.14204	down	K13422|1.6e-30|cpap:110812940|K13422 transcription factor MYC2 | (RefSeq) transcription factor MYC2-like	MAPK signaling pathway - plant (ko04016);; Plant hormone signal transduction (ko04075)	bHLH-MYC and R2R3-MYB transcription factors N-terminal	Transcription factor GLABRA 3 OS=Arabidopsis thaliana OX=3702 GN=GL3 PE=1 SV=1
gene-LOC102629784	LOC102629784	3.63105e-09	1.96013	up	K13430|6.0e-73|nta:107764193|K13430 serine/threonine-protein kinase PBS1 [EC:2.7.11.1] | (RefSeq) serine/threonine-protein kinase PBS1-like	Plant-pathogen interaction (ko04626)	Protein kinase domain	Proline-rich receptor-like protein kinase PERK1 OS=Arabidopsis thaliana OX=3702 GN=PERK1 PE=1 SV=1
gene-LOC102629888	LOC102629888	7.88387e-05	-1.20548	down	K14497|2.4e-234|cit:102629888|K14497 protein phosphatase 2C [EC:3.1.3.16] | (RefSeq) protein phosphatase 2C 37	MAPK signaling pathway - plant (ko04016);; Plant hormone signal transduction (ko04075)	Protein phosphatase 2C	Protein phosphatase 2C 37 OS=Arabidopsis thaliana OX=3702 GN=PP2CA PE=1 SV=1
gene-LOC102623788	LOC102623788	5.86425e-21	-2.46383	down	K13415|1.2e-72|pmum:103331496|K13415 protein brassinosteroid insensitive 1 [EC:2.7.10.1 2.7.11.1] | (RefSeq) systemin receptor SR160	Plant hormone signal transduction (ko04075)	Protein kinase domain	Probably inactive leucine-rich repeat receptor-like protein kinase At5g48380 OS=Arabidopsis thaliana OX=3702 GN=At5g48380 PE=1 SV=1
gene-LOC102622250	LOC102622250	0.000110812	-1.30197	down	K20718|2.5e-43|dcr:108204882|K20718 LRR receptor-like serine/threonine-protein kinase ERECTA [EC:2.7.11.1] | (RefSeq) LRR receptor-like serine/threonine-protein kinase ERECTA	MAPK signaling pathway - plant (ko04016)	Protein tyrosine and serine/threonine kinase	Probable LRR receptor-like serine/threonine-protein kinase At1g53420 OS=Arabidopsis thaliana OX=3702 GN=At1g53420 PE=2 SV=2
gene-LOC102610356	LOC102610356	6.42228e-11	-1.80935	down	K13065|1.1e-78|pavi:110771447|K13065 shikimate O-hydroxycinnamoyltransferase [EC:2.3.1.133] | (RefSeq) BAHD acyltransferase At5g47980-like	Phenylpropanoid biosynthesis (ko00940);; Flavonoid biosynthesis (ko00941);; Stilbenoid, diarylheptanoid and gingerol biosynthesis (ko00945)	Transferase family	BAHD acyltransferase BIA1 OS=Arabidopsis thaliana OX=3702 GN=BIA1 PE=2 SV=1
gene-LOC102611655	LOC102611655	1.32222e-27	1.4345	up	K14494|7.9e-61|lang:109359068|K14494 DELLA protein | (RefSeq) DELLA protein GAI-like	Plant hormone signal transduction (ko04075)	GRAS domain family	Scarecrow-like protein 1 OS=Arabidopsis thaliana OX=3702 GN=SCL1 PE=2 SV=1
gene-LOC112495472	LOC112495472	0.0053207	3.14301	up	K13416|4.2e-52|adu:107481749|K13416 brassinosteroid insensitive 1-associated receptor kinase 1 [EC:2.7.10.1 2.7.11.1] | (RefSeq) BRASSINOSTEROID INSENSITIVE 1-associated receptor kinase 1-like isoform X1	MAPK signaling pathway - plant (ko04016);; Plant hormone signal transduction (ko04075);; Plant-pathogen interaction (ko04626)	Protein kinase domain	Rust resistance kinase Lr10 OS=Triticum aestivum OX=4565 GN=LRK10 PE=2 SV=1
gene-LOC102621312	LOC102621312	5.3161e-60	5.40273	up	K13422|4.7e-17|ats:109750771|K13422 transcription factor MYC2 | (RefSeq) LOC109750771; transcription factor MYC2-like	MAPK signaling pathway - plant (ko04016);; Plant hormone signal transduction (ko04075)	Helix-loop-helix DNA-binding domain	Transcription factor bHLH25 OS=Arabidopsis thaliana OX=3702 GN=BHLH25 PE=2 SV=2
gene-LOC107176479	LOC107176479	8.34554e-15	4.41061	up	K14504|7.4e-180|cit:107176479|K14504 xyloglucan:xyloglucosyl transferase TCH4 [EC:2.4.1.207] | (RefSeq) probable xyloglucan endotransglucosylase/hydrolase protein 23	Plant hormone signal transduction (ko04075)	Glycosyl hydrolases family 16	Probable xyloglucan endotransglucosylase/hydrolase protein 23 OS=Arabidopsis thaliana OX=3702 GN=XTH23 PE=2 SV=1
gene-LOC102628684	LOC102628684	1.58799e-12	8.2548	up	K22395|5.8e-175|nau:109214673|K22395 cinnamyl-alcohol dehydrogenase [EC:1.1.1.195] | (RefSeq) berberine bridge enzyme-like 28	Phenylpropanoid biosynthesis (ko00940)	FAD binding domain	Cannabidiolic acid synthase-like 1 OS=Cannabis sativa OX=3483 GN=CBDAS2 PE=2 SV=1
gene-LOC102612070	LOC102612070	1.51299e-48	2.72684	up	K13457|1.1e-84|pmum:103334684|K13457 disease resistance protein RPM1 | (RefSeq) disease resistance protein RPM1-like	Plant-pathogen interaction (ko04626)	Reverse transcriptase (RNA-dependent DNA polymerase)	RNA-directed DNA polymerase homolog OS=Oenothera berteroana OX=3950 PE=4 SV=1
gene-LOC102622306	LOC102622306	4.19263e-43	-1.38717	down	K14484|1.2e-189|cic:CICLE_v10025988mg|K14484 auxin-responsive protein IAA | (RefSeq) hypothetical protein	Plant hormone signal transduction (ko04075)	AUX/IAA family	Auxin-responsive protein IAA8 OS=Arabidopsis thaliana OX=3702 GN=IAA8 PE=1 SV=1
gene-LOC102621394	LOC102621394	3.85876e-05	2.01849	up	K13415|2.8e-84|han:110929858|K13415 protein brassinosteroid insensitive 1 [EC:2.7.10.1 2.7.11.1] | (RefSeq) systemin receptor SR160-like	Plant hormone signal transduction (ko04075)	Leucine rich repeat	MDIS1-interacting receptor like kinase 2 OS=Arabidopsis thaliana OX=3702 GN=MIK2 PE=1 SV=3
gene-LOC102609550	LOC102609550	0.00188488	-1.10676	down	K18878|1.4e-30|cann:107866053|K18878 BHLH transcription factor Upa20 | (RefSeq) Upa20; transcription factor bHLH137-like	Plant-pathogen interaction (ko04626)	Helix-loop-helix DNA-binding domain	Transcription factor bHLH74 OS=Arabidopsis thaliana OX=3702 GN=BHLH74 PE=1 SV=1
gene-LOC102627068	LOC102627068	1.30749e-63	4.44105	up	K13415|4.9e-86|han:110929858|K13415 protein brassinosteroid insensitive 1 [EC:2.7.10.1 2.7.11.1] | (RefSeq) systemin receptor SR160-like	Plant hormone signal transduction (ko04075)	Protein kinase domain	MDIS1-interacting receptor like kinase 2 OS=Arabidopsis thaliana OX=3702 GN=MIK2 PE=1 SV=3
gene-LOC102619276	LOC102619276	1.01579e-06	1.13839	up	K13415|4.4e-75|dzi:111299813|K13415 protein brassinosteroid insensitive 1 [EC:2.7.10.1 2.7.11.1] | (RefSeq) protein BRASSINOSTEROID INSENSITIVE 1-like	Plant hormone signal transduction (ko04075)	Protein kinase domain	Phytosulfokine receptor 1 OS=Arabidopsis thaliana OX=3702 GN=PSKR1 PE=1 SV=4
gene-LOC102616730	LOC102616730	2.51007e-14	1.14854	up	K13436|1.3e-204|cit:102616730|K13436 pto-interacting protein 1 [EC:2.7.11.1] | (RefSeq) pto-interacting protein 1	Plant-pathogen interaction (ko04626)	Protein tyrosine and serine/threonine kinase	Pto-interacting protein 1 OS=Solanum lycopersicum OX=4081 GN=PTI1 PE=1 SV=2
gene-LOC102620550	LOC102620550	5.03939e-31	3.99924	up	K13424|2.0e-21|pda:108511557|K13424 WRKY transcription factor 33 | (RefSeq) WRKY transcription factor WRKY24-like	MAPK signaling pathway - plant (ko04016);; Plant-pathogen interaction (ko04626)	WRKY DNA -binding domain	WRKY transcription factor 6 OS=Arabidopsis thaliana OX=3702 GN=WRKY6 PE=1 SV=1
gene-LOC102621886	LOC102621886	8.89292e-20	2.25466	up	K13424|1.0e-25|ccaj:109807933|K13424 WRKY transcription factor 33 | (RefSeq) WRKY transcription factor WRKY24-like	MAPK signaling pathway - plant (ko04016);; Plant-pathogen interaction (ko04626)	WRKY DNA -binding domain	Probable WRKY transcription factor 75 OS=Arabidopsis thaliana OX=3702 GN=WRKY75 PE=1 SV=1
gene-LOC102622118	LOC102622118	3.50319e-09	-1.23267	down	K13415|4.4e-38|cqi:110733407|K13415 protein brassinosteroid insensitive 1 [EC:2.7.10.1 2.7.11.1] | (RefSeq) systemin receptor SR160-like	Plant hormone signal transduction (ko04075)	Protein tyrosine and serine/threonine kinase	Putative kinase-like protein TMKL1 OS=Arabidopsis thaliana OX=3702 GN=TMKL1 PE=1 SV=1
gene-LOC102622157	LOC102622157	5.61821e-42	1.76283	up	K00430|9.1e-195|cit:102622157|K00430 peroxidase [EC:1.11.1.7] | (RefSeq) peroxidase 3	Phenylpropanoid biosynthesis (ko00940)	Peroxidase	Peroxidase 3 OS=Arabidopsis thaliana OX=3702 GN=PER3 PE=2 SV=1
gene-LOC127903763	LOC127903763	0.00502835	1.35651	up	K13420|7.7e-264|cit:102614373|K13420 LRR receptor-like serine/threonine-protein kinase FLS2 [EC:2.7.11.1] | (RefSeq) probable LRR receptor-like serine/threonine-protein kinase At3g47570 isoform X1	MAPK signaling pathway - plant (ko04016);; Plant-pathogen interaction (ko04626)	Leucine rich repeat	Probable LRR receptor-like serine/threonine-protein kinase At3g47570 OS=Arabidopsis thaliana OX=3702 GN=At3g47570 PE=2 SV=1
gene-LOC127901145	LOC127901145	2.2084e-10	10.4483	up	K13066|5.0e-204|cic:CICLE_v10020880mg|K13066 caffeic acid 3-O-methyltransferase [EC:2.1.1.68] | (RefSeq) hypothetical protein	Phenylpropanoid biosynthesis (ko00940)	O-methyltransferase domain	Anthranilate N-methyltransferase OS=Ruta graveolens OX=37565 PE=1 SV=1
gene-LOC102608284	LOC102608284	7.03969e-07	1.47962	up	K09753|1.7e-84|ats:109774003|K09753 cinnamoyl-CoA reductase [EC:1.2.1.44] | (RefSeq) LOC109774003; cinnamoyl-CoA reductase 1-like	Phenylpropanoid biosynthesis (ko00940)	NAD dependent epimerase/dehydratase family	Phenylacetaldehyde reductase OS=Rosa hybrid cultivar OX=128735 GN=PAR PE=1 SV=1
gene-LOC102616054	LOC102616054	7.7897e-05	-1.18149	down	K14494|3.4e-24|cmos:111445187|K14494 DELLA protein | (RefSeq) DELLA protein GAIP	Plant hormone signal transduction (ko04075)	GRAS domain family	Scarecrow-like protein 15 OS=Arabidopsis thaliana OX=3702 GN=SCL15 PE=1 SV=3
gene-LOC102630821	LOC102630821	7.10582e-05	-2.07938	down	K13415|7.0e-109|han:110929858|K13415 protein brassinosteroid insensitive 1 [EC:2.7.10.1 2.7.11.1] | (RefSeq) systemin receptor SR160-like	Plant hormone signal transduction (ko04075)	Protein kinase domain	MDIS1-interacting receptor like kinase 2 OS=Arabidopsis thaliana OX=3702 GN=MIK2 PE=1 SV=3
gene-LOC102607614	LOC102607614	4.95864e-36	2.5214	up	K14491|4.1e-06|qsu:112008699|K14491 two-component response regulator ARR-B family | (RefSeq) putative two-component response regulator ARR21	Plant hormone signal transduction (ko04075)	Myb-like DNA-binding domain	Myb family transcription factor MOF1 OS=Oryza sativa subsp. japonica OX=39947 GN=MOF1 PE=1 SV=1
gene-LOC102630451	LOC102630451	7.50558e-28	1.75741	up	K18368|3.0e-215|cit:102630451|K18368 caffeoylshikimate esterase [EC:3.1.1.-] | (RefSeq) caffeoylshikimate esterase	Phenylpropanoid biosynthesis (ko00940)	Serine aminopeptidase, S33	Caffeoylshikimate esterase OS=Arabidopsis thaliana OX=3702 GN=CSE PE=1 SV=1
gene-LOC102620300	LOC102620300	1.37555e-05	2.86202	up	K14487|0.0e+00|cic:CICLE_v10028058mg|K14487 auxin responsive GH3 gene family | (RefSeq) hypothetical protein	Plant hormone signal transduction (ko04075)	GH3 auxin-responsive promoter	Probable indole-3-acetic acid-amido synthetase GH3.1 OS=Arabidopsis thaliana OX=3702 GN=GH3.1 PE=2 SV=1
gene-LOC102629858	LOC102629858	1.80605e-55	2.06214	up	K13066|1.6e-208|cit:102629858|K13066 caffeic acid 3-O-methyltransferase [EC:2.1.1.68] | (RefSeq) caffeic acid 3-O-methyltransferase	Phenylpropanoid biosynthesis (ko00940)	O-methyltransferase domain	Caffeic acid 3-O-methyltransferase OS=Eucalyptus gunnii OX=3933 GN=OMT PE=2 SV=1
gene-LOC102621208	LOC102621208	1.22859e-34	3.29147	up	K13429|4.8e-77|nta:107762365|K13429 chitin elicitor receptor kinase 1 | (RefSeq) chitin elicitor receptor kinase 1-like	Plant-pathogen interaction (ko04626)	Protein kinase domain	LysM domain receptor-like kinase 3 OS=Arabidopsis thaliana OX=3702 GN=LYK3 PE=2 SV=1
gene-LOC102612038	LOC102612038	1.22627e-07	-4.85882	down	K13430|1.8e-84|ats:109759178|K13430 serine/threonine-protein kinase PBS1 [EC:2.7.11.1] | (RefSeq) LOC109759178; probable serine/threonine-protein kinase PBL7	Plant-pathogen interaction (ko04626)	Protein tyrosine and serine/threonine kinase	Probable serine/threonine-protein kinase PBL7 OS=Arabidopsis thaliana OX=3702 GN=PBL7 PE=1 SV=1
gene-LOC112496266	LOC112496266	9.02603e-16	2.77415	up	K13466|1.8e-190|cit:102619059|K13466 EIX receptor 1/2 | (RefSeq) receptor-like protein EIX2	Plant-pathogen interaction (ko04626)	Leucine rich repeat	Receptor-like protein EIX1 OS=Solanum lycopersicum OX=4081 GN=EIX1 PE=2 SV=2
gene-LOC102610370	LOC102610370	4.717e-17	9.40866	up	K13447|0.0e+00|cic:CICLE_v10000227mg|K13447 respiratory burst oxidase [EC:1.6.3.- 1.11.1.-] | (RefSeq) hypothetical protein	MAPK signaling pathway - plant (ko04016);; Plant-pathogen interaction (ko04626)	Ferric reductase NAD binding domain	Respiratory burst oxidase homolog protein B OS=Solanum tuberosum OX=4113 GN=RBOHB PE=1 SV=1
gene-LOC102617991	LOC102617991	0.000150302	-1.25619	down	K13065|1.9e-150|cit:102618272|K13065 shikimate O-hydroxycinnamoyltransferase [EC:2.3.1.133] | (RefSeq) shikimate O-hydroxycinnamoyltransferase-like isoform X1	Phenylpropanoid biosynthesis (ko00940);; Flavonoid biosynthesis (ko00941);; Stilbenoid, diarylheptanoid and gingerol biosynthesis (ko00945)	Transferase family	Shikimate O-hydroxycinnamoyltransferase OS=Nicotiana tabacum OX=4097 GN=HST PE=1 SV=1
gene-LOC102608752	LOC102608752	6.55177e-61	4.46983	up	K13425|4.4e-22|han:110922953|K13425 WRKY transcription factor 22 | (RefSeq) WRKY transcription factor 22-like	MAPK signaling pathway - plant (ko04016);; Plant-pathogen interaction (ko04626)	WRKY DNA -binding domain	Probable WRKY transcription factor 74 OS=Arabidopsis thaliana OX=3702 GN=WRKY74 PE=2 SV=2
gene-LOC107176372	LOC107176372	0.000400359	1.76268	up	K02183|2.7e-10|pda:113462379|K02183 calmodulin | (RefSeq) calmodulin-1-like	MAPK signaling pathway - plant (ko04016);; Phosphatidylinositol signaling system (ko04070);; Plant-pathogen interaction (ko04626)	EF hand	Calmodulin-like protein 5 OS=Arabidopsis thaliana OX=3702 GN=CML5 PE=2 SV=2
gene-LOC102609085	LOC102609085	2.0616e-51	5.17725	up	K13415|4.5e-85|han:110929858|K13415 protein brassinosteroid insensitive 1 [EC:2.7.10.1 2.7.11.1] | (RefSeq) systemin receptor SR160-like	Plant hormone signal transduction (ko04075)	Protein kinase domain	MDIS1-interacting receptor like kinase 2 OS=Arabidopsis thaliana OX=3702 GN=MIK2 PE=1 SV=3
gene-LOC102625823	LOC102625823	1.13457e-06	-1.50141	down	K14494|8.2e-64|jcu:105638582|K14494 DELLA protein | (RefSeq) DELLA protein GAI	Plant hormone signal transduction (ko04075)	GRAS domain family	Protein SCARECROW OS=Ipomoea nil OX=35883 GN=SCR PE=1 SV=1
gene-LOC102623412	LOC102623412	5.86642e-06	1.80332	up	K13415|3.4e-88|han:110929858|K13415 protein brassinosteroid insensitive 1 [EC:2.7.10.1 2.7.11.1] | (RefSeq) systemin receptor SR160-like	Plant hormone signal transduction (ko04075)	Protein kinase domain	MDIS1-interacting receptor like kinase 2 OS=Arabidopsis thaliana OX=3702 GN=MIK2 PE=1 SV=3
gene-LOC102610294	LOC102610294	2.46714e-10	1.13135	up	K02183|6.2e-63|aof:109822109|K02183 calmodulin | (RefSeq) calmodulin-7	MAPK signaling pathway - plant (ko04016);; Phosphatidylinositol signaling system (ko04070);; Plant-pathogen interaction (ko04626)	EF hand	Calmodulin-1/11/16 OS=Daucus carota OX=4039 GN=CAM-1 PE=2 SV=2
NewGene_2236	--	0.00062646	-1.12852	down	K05391|1.41e-130|cic:CICLE_v10010159mg|K05391 cyclic nucleotide gated channel, plant | (RefSeq) hypothetical protein	Plant-pathogen interaction (ko04626)	--	Cyclic nucleotide-gated ion channel 17 OS=Arabidopsis thaliana OX=3702 GN=CNGC17 PE=1 SV=1
gene-LOC102609281	LOC102609281	4.60524e-20	-1.93421	down	K13466|1.1e-83|cit:102616085|K13466 EIX receptor 1/2 | (RefSeq) receptor-like protein EIX1	Plant-pathogen interaction (ko04626)	Leucine rich repeat	Receptor-like protein EIX2 OS=Solanum lycopersicum OX=4081 GN=EIX2 PE=1 SV=2
NewGene_2086	--	1.21671e-13	8.38856	up	K13428|6.09e-19|bna:106407525|K13428 LRR receptor-like serine/threonine-protein kinase EFR [EC:2.7.11.1] | (RefSeq) LRR receptor-like serine/threonine-protein kinase EFR	Plant-pathogen interaction (ko04626)	--	Putative receptor-like protein kinase At3g47110 OS=Arabidopsis thaliana OX=3702 GN=At3g47110 PE=3 SV=1
gene-LOC102617281	LOC102617281	1.3412e-18	-2.92852	down	K12355|1.7e-293|cic:CICLE_v10008077mg|K12355 coniferyl-aldehyde dehydrogenase [EC:1.2.1.68] | (RefSeq) hypothetical protein	Phenylpropanoid biosynthesis (ko00940)	Aldehyde dehydrogenase family	Aldehyde dehydrogenase family 2 member C4 OS=Arabidopsis thaliana OX=3702 GN=ALDH2C4 PE=1 SV=2
gene-LOC102624910	LOC102624910	7.06206e-45	-1.47533	down	K14486|4.3e-74|bna:106376940|K14486 auxin response factor | (RefSeq) auxin response factor 1 isoform X1	Plant hormone signal transduction (ko04075)	Auxin response factor	Auxin response factor 18 OS=Oryza sativa subsp. japonica OX=39947 GN=ARF18 PE=2 SV=1
gene-LOC102618573	LOC102618573	1.81728e-07	-2.90944	down	K13415|2.5e-19|mdm:103413440|K13415 protein brassinosteroid insensitive 1 [EC:2.7.10.1 2.7.11.1] | (RefSeq) uncharacterized protein LOC103413440 isoform X1	Plant hormone signal transduction (ko04075)	SBP domain	Squamosa promoter-binding protein 1 OS=Antirrhinum majus OX=4151 GN=SBP1 PE=2 SV=1
gene-LOC102631007	LOC102631007	9.49924e-05	1.87071	up	K05391|0.0e+00|cit:102631007|K05391 cyclic nucleotide gated channel, plant | (RefSeq) cyclic nucleotide-gated ion channel 1-like	Plant-pathogen interaction (ko04626)	--	Cyclic nucleotide-gated ion channel 1 OS=Arabidopsis thaliana OX=3702 GN=CNGC1 PE=1 SV=1
gene-LOC102620989	LOC102620989	2.07371e-23	3.76205	up	K23260|1.6e-45|atr:18438291|K23260 scopoletin glucosyltransferase [EC:2.4.1.128] | (RefSeq) scopoletin glucosyltransferase	Phenylpropanoid biosynthesis (ko00940)	--	UDP-glycosyltransferase 92A1 OS=Arabidopsis thaliana OX=3702 GN=UGT92A1 PE=2 SV=1
gene-LOC102621182	LOC102621182	3.36182e-33	3.84884	up	K13466|5.6e-205|cit:102616085|K13466 EIX receptor 1/2 | (RefSeq) receptor-like protein EIX1	Plant-pathogen interaction (ko04626)	Leucine rich repeat	Receptor-like protein EIX1 OS=Solanum lycopersicum OX=4081 GN=EIX1 PE=2 SV=2
gene-LOC102607440	LOC102607440	3.26175e-10	-1.85469	down	K14494|2.4e-62|pper:18769184|K14494 DELLA protein | (RefSeq) DELLA protein DWARF8	Plant hormone signal transduction (ko04075)	GRAS domain family	Chitin-inducible gibberellin-responsive protein 1 OS=Oryza sativa subsp. japonica OX=39947 GN=CIGR1 PE=2 SV=1
gene-LOC102617232	LOC102617232	1.60666e-52	3.91121	up	K00588|2.7e-135|cit:102617232|K00588 caffeoyl-CoA O-methyltransferase [EC:2.1.1.104] | (RefSeq) caffeoyl-CoA O-methyltransferase-like	Phenylpropanoid biosynthesis (ko00940);; Flavonoid biosynthesis (ko00941);; Stilbenoid, diarylheptanoid and gingerol biosynthesis (ko00945)	O-methyltransferase	Caffeoyl-CoA O-methyltransferase OS=Populus tremuloides OX=3693 PE=2 SV=1
gene-LOC102622911	LOC102622911	2.38404e-57	8.74746	up	K22395|4.9e-182|nau:109214673|K22395 cinnamyl-alcohol dehydrogenase [EC:1.1.1.195] | (RefSeq) berberine bridge enzyme-like 28	Phenylpropanoid biosynthesis (ko00940)	FAD binding domain	Berberine bridge enzyme-like 18 OS=Arabidopsis thaliana OX=3702 GN=At4g20820 PE=3 SV=1
gene-LOC102625707	LOC102625707	0.00323602	-1.0576	down	K13473|5.4e-32|zma:100384051|K13473 chitin elicitor-binding protein | (RefSeq) uncharacterized protein LOC100384051 precursor	Plant-pathogen interaction (ko04626)	LysM domain	LysM domain-containing GPI-anchored protein 1 OS=Arabidopsis thaliana OX=3702 GN=LYM1 PE=1 SV=1
gene-LOC102630071	LOC102630071	8.55126e-18	-1.86472	down	K22395|7.0e-157|nau:109214673|K22395 cinnamyl-alcohol dehydrogenase [EC:1.1.1.195] | (RefSeq) berberine bridge enzyme-like 28	Phenylpropanoid biosynthesis (ko00940)	FAD binding domain	Tetrahydrocannabinolic acid synthase OS=Cannabis sativa OX=3483 PE=1 SV=1
gene-LOC102618779	LOC102618779	2.70599e-19	1.88433	up	K13416|1.3e-88|mdm:103416333|K13416 brassinosteroid insensitive 1-associated receptor kinase 1 [EC:2.7.10.1 2.7.11.1] | (RefSeq) BRASSINOSTEROID INSENSITIVE 1-associated receptor kinase 1-like isoform X1	MAPK signaling pathway - plant (ko04016);; Plant hormone signal transduction (ko04075);; Plant-pathogen interaction (ko04626)	Protein kinase domain	Receptor like protein kinase S.2 OS=Arabidopsis thaliana OX=3702 GN=LECRKS2 PE=2 SV=2
gene-LOC102617884	LOC102617884	0.000486596	-1.83578	down	K13065|1.5e-99|cic:CICLE_v10001106mg|K13065 shikimate O-hydroxycinnamoyltransferase [EC:2.3.1.133] | (RefSeq) hypothetical protein	Phenylpropanoid biosynthesis (ko00940);; Flavonoid biosynthesis (ko00941);; Stilbenoid, diarylheptanoid and gingerol biosynthesis (ko00945)	Transferase family	Stemmadenine O-acetyltransferase OS=Catharanthus roseus OX=4058 GN=SAT PE=1 SV=1
gene-LOC102630828	LOC102630828	4.59166e-05	1.62253	up	K13420|2.4e-138|tcc:18594289|K13420 LRR receptor-like serine/threonine-protein kinase FLS2 [EC:2.7.11.1] | (RefSeq) probable LRR receptor-like serine/threonine-protein kinase At3g47570	MAPK signaling pathway - plant (ko04016);; Plant-pathogen interaction (ko04626)	Leucine rich repeat	Probable LRR receptor-like serine/threonine-protein kinase At3g47570 OS=Arabidopsis thaliana OX=3702 GN=At3g47570 PE=2 SV=1
gene-LOC102621823	LOC102621823	8.80121e-05	1.56952	up	K18834|5.8e-22|soe:110803840|K18834 WRKY transcription factor 1 | (RefSeq) WRKY transcription factor 1	Plant-pathogen interaction (ko04626)	WRKY DNA -binding domain	WRKY transcription factor 6 OS=Arabidopsis thaliana OX=3702 GN=WRKY6 PE=1 SV=1
gene-LOC127902107	LOC127902107	2.5643e-47	4.26027	up	K13466|8.4e-12|ghi:107954012|K13466 EIX receptor 1/2 | (RefSeq) LRR receptor-like serine/threonine-protein kinase FLS2	Plant-pathogen interaction (ko04626)	Leucine rich repeat	Receptor-like protein 7 OS=Arabidopsis thaliana OX=3702 GN=RLP7 PE=3 SV=2
gene-LOC102623986	LOC102623986	0.00586339	1.08511	up	K05391|6.8e-273|cic:CICLE_v10004901mg|K05391 cyclic nucleotide gated channel, plant | (RefSeq) hypothetical protein	Plant-pathogen interaction (ko04626)	Ion transport protein	Cyclic nucleotide-gated ion channel 1 OS=Arabidopsis thaliana OX=3702 GN=CNGC1 PE=1 SV=1
gene-LOC102618248	LOC102618248	2.24254e-23	2.07013	up	K14493|4.0e-206|cic:CICLE_v10020963mg|K14493 gibberellin receptor GID1 [EC:3.-.-.-] | (RefSeq) hypothetical protein	Plant hormone signal transduction (ko04075)	alpha/beta hydrolase fold	Gibberellin receptor GID1B OS=Arabidopsis thaliana OX=3702 GN=GID1B PE=1 SV=1
gene-LOC102607637	LOC102607637	5.99278e-20	-1.0653	down	K13424|3.9e-42|pper:18772845|K13424 WRKY transcription factor 33 | (RefSeq) probable WRKY transcription factor 33	MAPK signaling pathway - plant (ko04016);; Plant-pathogen interaction (ko04626)	WRKY DNA -binding domain	Probable WRKY transcription factor 32 OS=Arabidopsis thaliana OX=3702 GN=WRKY32 PE=2 SV=1
gene-LOC102625757	LOC102625757	3.89666e-73	4.78684	up	K00430|3.9e-179|cit:102625757|K00430 peroxidase [EC:1.11.1.7] | (RefSeq) peroxidase 4-like	Phenylpropanoid biosynthesis (ko00940)	Peroxidase	Peroxidase 4 OS=Vitis vinifera OX=29760 GN=GSVIVT00023967001 PE=1 SV=1
gene-LOC102613478	LOC102613478	0.00820802	-1.15839	down	K13416|2.1e-60|lsv:111899010|K13416 brassinosteroid insensitive 1-associated receptor kinase 1 [EC:2.7.10.1 2.7.11.1] | (RefSeq) BRASSINOSTEROID INSENSITIVE 1-associated receptor kinase 1-like	MAPK signaling pathway - plant (ko04016);; Plant hormone signal transduction (ko04075);; Plant-pathogen interaction (ko04626)	Protein kinase domain	LRR receptor-like serine/threonine-protein kinase RPK2 OS=Arabidopsis thaliana OX=3702 GN=RPK2 PE=1 SV=1
gene-LOC102614517	LOC102614517	7.67743e-13	2.08686	up	K00430|1.1e-195|cit:102614517|K00430 peroxidase [EC:1.11.1.7] | (RefSeq) peroxidase 15-like	Phenylpropanoid biosynthesis (ko00940)	Peroxidase	Peroxidase 15 OS=Ipomoea batatas OX=4120 GN=pod PE=1 SV=1
gene-LOC102611736	LOC102611736	1.23477e-08	1.11281	up	K13456|1.6e-09|mdm:103445385|K13456 RPM1-interacting protein 4 | (RefSeq) RIN4-1; RPM1-interacting protein 4	Plant-pathogen interaction (ko04626)	Cleavage site for pathogenic type III effector avirulence factor Avr	Protein NOI4 OS=Arabidopsis thaliana OX=3702 GN=NOI4 PE=1 SV=1
gene-LOC127902312	LOC127902312	1.3155e-06	3.02388	up	K13459|1.1e-109|vvi:104880791|K13459 disease resistance protein RPS2 | (RefSeq) probable disease resistance protein At4g27220	Plant-pathogen interaction (ko04626)	NB-ARC domain	Disease resistance protein At4g27190 OS=Arabidopsis thaliana OX=3702 GN=At4g27190 PE=2 SV=1
gene-LOC102612567	LOC102612567	3.36415e-33	12.6786	up	K13426|2.8e-174|cic:CICLE_v10024061mg|K13426 WRKY transcription factor 29 | (RefSeq) hypothetical protein	MAPK signaling pathway - plant (ko04016);; Plant-pathogen interaction (ko04626)	WRKY DNA -binding domain	Probable WRKY transcription factor 29 OS=Arabidopsis thaliana OX=3702 GN=WRKY29 PE=2 SV=1
gene-LOC102607530	LOC102607530	1.90476e-17	2.21403	up	K18834|2.1e-21|zju:107406670|K18834 WRKY transcription factor 1 | (RefSeq) WRKY transcription factor 1-like	Plant-pathogen interaction (ko04626)	WRKY DNA -binding domain	WRKY transcription factor 6 OS=Arabidopsis thaliana OX=3702 GN=WRKY6 PE=1 SV=1
gene-LOC127902778	LOC127902778	1.25459e-09	-1.61025	down	K13459|2.2e-133|egu:105052742|K13459 disease resistance protein RPS2 | (RefSeq) disease resistance protein At4g27190-like	Plant-pathogen interaction (ko04626)	NB-ARC domain	Disease resistance protein At4g27190 OS=Arabidopsis thaliana OX=3702 GN=At4g27190 PE=2 SV=1
gene-LOC102619746	LOC102619746	5.33443e-17	-1.66448	down	K20716|1.6e-59|tcc:18597189|K20716 mitogen-activated protein kinase kinase kinase 17/18 | (RefSeq) mitogen-activated protein kinase kinase kinase ANP1	MAPK signaling pathway - plant (ko04016)	Protein kinase domain	Mitogen-activated protein kinase kinase kinase 20 OS=Arabidopsis thaliana OX=3702 GN=MAPKKK20 PE=1 SV=1
gene-LOC102623658	LOC102623658	5.11215e-29	1.90308	up	K13425|8.2e-26|han:110922953|K13425 WRKY transcription factor 22 | (RefSeq) WRKY transcription factor 22-like	MAPK signaling pathway - plant (ko04016);; Plant-pathogen interaction (ko04626)	WRKY DNA -binding domain	Probable WRKY transcription factor 17 OS=Arabidopsis thaliana OX=3702 GN=WRKY17 PE=1 SV=2
gene-LOC102619760	LOC102619760	8.44448e-66	3.4117	up	K22395|1.2e-175|nau:109214673|K22395 cinnamyl-alcohol dehydrogenase [EC:1.1.1.195] | (RefSeq) berberine bridge enzyme-like 28	Phenylpropanoid biosynthesis (ko00940)	FAD binding domain	Tetrahydrocannabinolic acid synthase OS=Cannabis sativa OX=3483 PE=1 SV=1
gene-LOC102631301	LOC102631301	5.65379e-38	-3.25875	down	K00430|1.4e-192|cit:102631301|K00430 peroxidase [EC:1.11.1.7] | (RefSeq) peroxidase 42	Phenylpropanoid biosynthesis (ko00940)	Peroxidase	Peroxidase 42 OS=Arabidopsis thaliana OX=3702 GN=PER42 PE=1 SV=2
gene-LOC102610836	LOC102610836	9.63832e-18	8.21996	up	K13415|1.6e-87|han:110929858|K13415 protein brassinosteroid insensitive 1 [EC:2.7.10.1 2.7.11.1] | (RefSeq) systemin receptor SR160-like	Plant hormone signal transduction (ko04075)	Protein kinase domain	MDIS1-interacting receptor like kinase 2 OS=Arabidopsis thaliana OX=3702 GN=MIK2 PE=1 SV=3
gene-LOC127899738	LOC127899738	0.000651773	-1.14474	down	K13466|6.4e-209|cit:102616085|K13466 EIX receptor 1/2 | (RefSeq) receptor-like protein EIX1	Plant-pathogen interaction (ko04626)	Leucine rich repeat	Receptor-like protein EIX2 OS=Solanum lycopersicum OX=4081 GN=EIX2 PE=1 SV=2
gene-LOC102616268	LOC102616268	1.17909e-08	1.59832	up	K18834|1.3e-17|mdm:103442976|K18834 WRKY transcription factor 1 | (RefSeq) WRKY transcription factor 1-like	Plant-pathogen interaction (ko04626)	WRKY DNA -binding domain	Probable WRKY transcription factor 40 OS=Arabidopsis thaliana OX=3702 GN=WRKY40 PE=1 SV=1
gene-LOC102615977	LOC102615977	8.54586e-67	6.38446	up	K22395|7.3e-154|han:110930985|K22395 cinnamyl-alcohol dehydrogenase [EC:1.1.1.195] | (RefSeq) berberine bridge enzyme-like 25	Phenylpropanoid biosynthesis (ko00940)	FAD binding domain	Cannabidiolic acid synthase-like 2 OS=Cannabis sativa OX=3483 GN=CBDAS3 PE=2 SV=1
gene-LOC127900824	LOC127900824	0.00956105	1.06631	up	K13066|5.7e-87|cit:102609976|K13066 caffeic acid 3-O-methyltransferase [EC:2.1.1.68] | (RefSeq) anthranilate N-methyltransferase-like isoform X2	Phenylpropanoid biosynthesis (ko00940)	O-methyltransferase domain	Anthranilate N-methyltransferase OS=Ruta graveolens OX=37565 PE=1 SV=1
gene-LOC102624899	LOC102624899	8.2922e-14	-2.07463	down	K13415|4.2e-52|ats:109753909|K13415 protein brassinosteroid insensitive 1 [EC:2.7.10.1 2.7.11.1] | (RefSeq) LOC109753909; systemin receptor SR160	Plant hormone signal transduction (ko04075)	Protein kinase domain	Probable inactive receptor kinase At1g48480 OS=Arabidopsis thaliana OX=3702 GN=RKL1 PE=1 SV=1
gene-LOC102622841	LOC102622841	1.65557e-10	-5.40787	down	K13449|3.9e-41|pda:103713667|K13449 pathogenesis-related protein 1 | (RefSeq) pathogenesis-related protein 1-like	MAPK signaling pathway - plant (ko04016);; Plant hormone signal transduction (ko04075);; Plant-pathogen interaction (ko04626)	Cysteine-rich secretory protein family	Pathogenesis-related protein PR-1 OS=Medicago truncatula OX=3880 GN=PR-1 PE=2 SV=1
gene-LOC102630096	LOC102630096	1.06772e-87	5.1388	up	K13448|8.2e-63|cic:CICLE_v10006151mg|K13448 calcium-binding protein CML | (RefSeq) hypothetical protein	Plant-pathogen interaction (ko04626)	EF hand	Calmodulin-1 OS=Arabidopsis thaliana OX=3702 GN=CAM1 PE=1 SV=1
gene-LOC102625050	LOC102625050	3.81738e-11	-1.66312	down	K20718|5.8e-36|cmax:111481195|K20718 LRR receptor-like serine/threonine-protein kinase ERECTA [EC:2.7.11.1] | (RefSeq) LRR receptor-like serine/threonine-protein kinase ERECTA isoform X1	MAPK signaling pathway - plant (ko04016)	Protein kinase domain	Probable inactive receptor kinase At5g67200 OS=Arabidopsis thaliana OX=3702 GN=At5g67200 PE=1 SV=1
gene-LOC102617194	LOC102617194	2.17778e-21	10.7913	up	K13416|5.9e-59|pavi:110767046|K13416 brassinosteroid insensitive 1-associated receptor kinase 1 [EC:2.7.10.1 2.7.11.1] | (RefSeq) BRASSINOSTEROID INSENSITIVE 1-associated receptor kinase 1-like	MAPK signaling pathway - plant (ko04016);; Plant hormone signal transduction (ko04075);; Plant-pathogen interaction (ko04626)	Protein kinase domain	G-type lectin S-receptor-like serine/threonine-protein kinase LECRK3 OS=Oryza sativa subsp. japonica OX=39947 GN=LECRK3 PE=3 SV=2
gene-LOC102615475	LOC102615475	2.83356e-109	4.41642	up	K00430|5.5e-195|cit:102615475|K00430 peroxidase [EC:1.11.1.7] | (RefSeq) peroxidase 15-like	Phenylpropanoid biosynthesis (ko00940)	Peroxidase	Peroxidase 15 OS=Ipomoea batatas OX=4120 GN=pod PE=1 SV=1
gene-LOC102622257	LOC102622257	1.95194e-37	4.63494	up	K14488|9.9e-71|cit:102622257|K14488 SAUR family protein | (RefSeq) auxin-responsive protein SAUR72	Plant hormone signal transduction (ko04075)	Auxin responsive protein	Auxin-responsive protein SAUR72 OS=Arabidopsis thaliana OX=3702 GN=SAUR72 PE=1 SV=1
gene-LOC102612334	LOC102612334	8.74742e-149	7.30321	up	K22395|4.1e-157|nau:109214673|K22395 cinnamyl-alcohol dehydrogenase [EC:1.1.1.195] | (RefSeq) berberine bridge enzyme-like 28	Phenylpropanoid biosynthesis (ko00940)	FAD binding domain	Berberine bridge enzyme-like 18 OS=Arabidopsis thaliana OX=3702 GN=At4g20820 PE=3 SV=1
gene-LOC102625849	LOC102625849	1.31294e-12	-1.609	down	K13065|4.4e-247|cic:CICLE_v10028504mg|K13065 shikimate O-hydroxycinnamoyltransferase [EC:2.3.1.133] | (RefSeq) hypothetical protein	Phenylpropanoid biosynthesis (ko00940);; Flavonoid biosynthesis (ko00941);; Stilbenoid, diarylheptanoid and gingerol biosynthesis (ko00945)	Transferase family	Vinorine synthase OS=Rauvolfia serpentina OX=4060 GN=ACT PE=1 SV=2
gene-LOC102620276	LOC102620276	1.18767e-12	2.87054	up	K13066|3.5e-208|cic:CICLE_v10020761mg|K13066 caffeic acid 3-O-methyltransferase [EC:2.1.1.68] | (RefSeq) hypothetical protein	Phenylpropanoid biosynthesis (ko00940)	O-methyltransferase domain	Caffeic acid 3-O-methyltransferase OS=Prunus dulcis OX=3755 GN=COMT1 PE=2 SV=1
gene-LOC102630979	LOC102630979	1.78641e-06	-3.15617	down	K13430|8.1e-50|aof:109837340|K13430 serine/threonine-protein kinase PBS1 [EC:2.7.11.1] | (RefSeq) serine/threonine-protein kinase PBS1-like	Plant-pathogen interaction (ko04626)	Protein kinase domain	Receptor-like cytosolic serine/threonine-protein kinase RBK1 OS=Arabidopsis thaliana OX=3702 GN=RBK1 PE=1 SV=1
gene-LOC102620924	LOC102620924	7.04574e-10	-2.20151	down	K13466|4.9e-82|cic:CICLE_v10017769mg|K13466 EIX receptor 1/2 | (RefSeq) hypothetical protein	Plant-pathogen interaction (ko04626)	Leucine rich repeat	Receptor-like protein EIX2 OS=Solanum lycopersicum OX=4081 GN=EIX2 PE=1 SV=2
NewGene_4098	--	2.54675e-17	-3.46897	down	K13430|2.97e-23|pxb:103938514|K13430 serine/threonine-protein kinase PBS1 [EC:2.7.11.1] | (RefSeq) serine/threonine-protein kinase CDL1-like isoform X1	Plant-pathogen interaction (ko04626)	Malectin domain	Probable leucine-rich repeat receptor-like serine/threonine-protein kinase At3g14840 OS=Arabidopsis thaliana OX=3702 GN=LRR-RLK PE=1 SV=1
gene-LOC102624414	LOC102624414	2.36623e-65	3.74177	up	K13415|6.3e-46|ats:109753909|K13415 protein brassinosteroid insensitive 1 [EC:2.7.10.1 2.7.11.1] | (RefSeq) LOC109753909; systemin receptor SR160	Plant hormone signal transduction (ko04075)	Protein tyrosine and serine/threonine kinase	Putative kinase-like protein TMKL1 OS=Arabidopsis thaliana OX=3702 GN=TMKL1 PE=1 SV=1
gene-LOC127899075	LOC127899075	0.00788105	-1.04954	down	K13459|1.6e-18|aof:109848139|K13459 disease resistance protein RPS2 | (RefSeq) probable disease resistance protein At1g61310 isoform X1	Plant-pathogen interaction (ko04626)	Leucine Rich repeats (2 copies)	Probable disease resistance protein At1g12290 OS=Arabidopsis thaliana OX=3702 GN=At1g12290 PE=3 SV=1
gene-LOC102619569	LOC102619569	0.000319016	-1.67868	down	K13415|2.5e-151|bvg:104895495|K13415 protein brassinosteroid insensitive 1 [EC:2.7.10.1 2.7.11.1] | (RefSeq) systemin receptor SR160	Plant hormone signal transduction (ko04075)	Leucine rich repeat	Serine/threonine-protein kinase BRI1-like 2 OS=Arabidopsis thaliana OX=3702 GN=BRL2 PE=1 SV=1
gene-LOC102626259	LOC102626259	2.91967e-17	-9.10499	down	K05391|1.8e-279|cic:CICLE_v10007032mg|K05391 cyclic nucleotide gated channel, plant | (RefSeq) hypothetical protein	Plant-pathogen interaction (ko04626)	--	Cyclic nucleotide-gated ion channel 1 OS=Arabidopsis thaliana OX=3702 GN=CNGC1 PE=1 SV=1
gene-LOC102612822	LOC102612822	5.91911e-83	3.43258	up	K20716|6.2e-293|cit:102612822|K20716 mitogen-activated protein kinase kinase kinase 17/18 | (RefSeq) mitogen-activated protein kinase kinase kinase 18-like	MAPK signaling pathway - plant (ko04016)	Protein kinase domain	Mitogen-activated protein kinase kinase kinase 17 OS=Arabidopsis thaliana OX=3702 GN=MAPKKK17 PE=1 SV=1
gene-LOC102608263	LOC102608263	4.26153e-11	1.16964	up	K13448|1.2e-124|cit:102608263|K13448 calcium-binding protein CML | (RefSeq) probable calcium-binding protein CML48	Plant-pathogen interaction (ko04626)	EF hand	Probable calcium-binding protein CML48 OS=Arabidopsis thaliana OX=3702 GN=CML48 PE=2 SV=2
gene-LOC102620525	LOC102620525	0.000304152	-1.42722	down	K00430|6.3e-196|cic:CICLE_v10021010mg|K00430 peroxidase [EC:1.11.1.7] | (RefSeq) hypothetical protein	Phenylpropanoid biosynthesis (ko00940)	Peroxidase	Peroxidase 5 OS=Vitis vinifera OX=29760 GN=GSVIVT00037159001 PE=1 SV=2
gene-LOC102625796	LOC102625796	3.36827e-33	-1.36208	down	K13430|1.1e-99|nta:107764193|K13430 serine/threonine-protein kinase PBS1 [EC:2.7.11.1] | (RefSeq) serine/threonine-protein kinase PBS1-like	Plant-pathogen interaction (ko04626)	Protein kinase domain	Receptor-like serine/threonine-protein kinase ALE2 OS=Arabidopsis thaliana OX=3702 GN=ALE2 PE=1 SV=1
gene-LOC102609171	LOC102609171	0.00280408	1.61148	up	K14492|1.9e-114|cic:CICLE_v10002312mg|K14492 two-component response regulator ARR-A family | (RefSeq) hypothetical protein	Plant hormone signal transduction (ko04075)	Response regulator receiver domain	Two-component response regulator ORR4 OS=Oryza sativa subsp. indica OX=39946 GN=RR4 PE=2 SV=1
gene-LOC127898860	LOC127898860	3.65368e-05	-1.79458	down	K13420|1.0e-76|cit:102614373|K13420 LRR receptor-like serine/threonine-protein kinase FLS2 [EC:2.7.11.1] | (RefSeq) probable LRR receptor-like serine/threonine-protein kinase At3g47570 isoform X1	MAPK signaling pathway - plant (ko04016);; Plant-pathogen interaction (ko04626)	Protein kinase domain	Probable LRR receptor-like serine/threonine-protein kinase At3g47570 OS=Arabidopsis thaliana OX=3702 GN=At3g47570 PE=2 SV=1
gene-LOC102622695	LOC102622695	1.67134e-19	-1.39133	down	K13434|1.0e-140|cic:CICLE_v10002183mg|K13434 pathogenesis-related genes transcriptional activator PTI6 | (RefSeq) hypothetical protein	Plant-pathogen interaction (ko04626)	AP2 domain	Pathogenesis-related genes transcriptional activator PTI6 OS=Solanum lycopersicum OX=4081 GN=PTI6 PE=2 SV=1
gene-LOC102619576	LOC102619576	8.58213e-15	1.22457	up	K13416|5.9e-277|cit:102619576|K13416 brassinosteroid insensitive 1-associated receptor kinase 1 [EC:2.7.10.1 2.7.11.1] | (RefSeq) BRASSINOSTEROID INSENSITIVE 1-associated receptor kinase 1-like	MAPK signaling pathway - plant (ko04016);; Plant hormone signal transduction (ko04075);; Plant-pathogen interaction (ko04626)	Protein kinase domain	BRASSINOSTEROID INSENSITIVE 1-associated receptor kinase 1 OS=Arabidopsis thaliana OX=3702 GN=BAK1 PE=1 SV=2
gene-LOC102622991	LOC102622991	5.02091e-15	1.45182	up	K13473|4.6e-55|dosa:Os03t0133400-01|K13473 chitin elicitor-binding protein | (RefSeq) Os03g0133400, CHITIN_ELICITOR_BINDING_PROTEIN, CEBiP; Peptidoglycan-binding Lysin subgroup domain containing protein.	Plant-pathogen interaction (ko04626)	LysM domain	LysM domain-containing GPI-anchored protein 2 OS=Arabidopsis thaliana OX=3702 GN=LYM2 PE=1 SV=1
gene-LOC102620852	LOC102620852	4.31517e-08	-1.65425	down	K13430|6.2e-39|zju:107417665|K13430 serine/threonine-protein kinase PBS1 [EC:2.7.11.1] | (RefSeq) serine/threonine-protein kinase PBS1	Plant-pathogen interaction (ko04626)	Protein kinase domain	Probable LRR receptor-like serine/threonine-protein kinase At1g53420 OS=Arabidopsis thaliana OX=3702 GN=At1g53420 PE=2 SV=2
gene-LOC102619599	LOC102619599	7.62601e-29	3.34532	up	K13466|1.3e-08|jcu:105644937|K13466 EIX receptor 1/2 | (RefSeq) LRR receptor-like serine/threonine-protein kinase GSO2	Plant-pathogen interaction (ko04626)	Leucine rich repeat	Receptor-like protein 46 OS=Arabidopsis thaliana OX=3702 GN=RLP46 PE=3 SV=1
gene-LOC102613827	LOC102613827	2.29731e-184	6.7197	up	K22395|5.9e-156|nau:109214673|K22395 cinnamyl-alcohol dehydrogenase [EC:1.1.1.195] | (RefSeq) berberine bridge enzyme-like 28	Phenylpropanoid biosynthesis (ko00940)	FAD binding domain	Berberine bridge enzyme-like 18 OS=Arabidopsis thaliana OX=3702 GN=At4g20820 PE=3 SV=1
gene-LOC102617279	LOC102617279	1.36716e-30	3.25786	up	K13466|9.1e-17|cit:102619059|K13466 EIX receptor 1/2 | (RefSeq) receptor-like protein EIX2	Plant-pathogen interaction (ko04626)	Leucine rich repeat	Receptor-like protein 54 OS=Arabidopsis thaliana OX=3702 GN=RLP54 PE=3 SV=1
gene-LOC112499283	LOC112499283	0.000712816	-1.32688	down	K13459|1.1e-104|pda:103716817|K13459 disease resistance protein RPS2 | (RefSeq) probable disease resistance protein At4g27220	Plant-pathogen interaction (ko04626)	NB-ARC domain	Disease resistance protein At4g27190 OS=Arabidopsis thaliana OX=3702 GN=At4g27190 PE=2 SV=1
gene-LOC102609891	LOC102609891	1.74025e-09	-3.12523	down	K13415|9.4e-23|mdm:103413440|K13415 protein brassinosteroid insensitive 1 [EC:2.7.10.1 2.7.11.1] | (RefSeq) uncharacterized protein LOC103413440 isoform X1	Plant hormone signal transduction (ko04075)	SBP domain	Squamosa promoter-binding-like protein 13 OS=Oryza sativa subsp. japonica OX=39947 GN=SPL13 PE=2 SV=1
gene-LOC102608058	LOC102608058	1.25017e-56	-3.06383	down	K13435|3.4e-37|spen:107018783|K13435 serine/threonine-protein kinase Pto | (RefSeq) receptor-like protein kinase HERK 1 isoform X2	Plant-pathogen interaction (ko04626)	Protein kinase domain	Probable LRR receptor-like serine/threonine-protein kinase At1g14390 OS=Arabidopsis thaliana OX=3702 GN=At1g14390 PE=1 SV=1
gene-LOC102617066	LOC102617066	3.8874e-09	-1.207	down	K00083|7.9e-213|cic:CICLE_v10001618mg|K00083 cinnamyl-alcohol dehydrogenase [EC:1.1.1.195] | (RefSeq) hypothetical protein	Phenylpropanoid biosynthesis (ko00940)	Alcohol dehydrogenase GroES-like domain	Probable cinnamyl alcohol dehydrogenase 6 OS=Oryza sativa subsp. japonica OX=39947 GN=CAD6 PE=2 SV=2
gene-LOC102618236	LOC102618236	1.57599e-05	-1.50399	down	K12356|2.5e-286|cit:102618236|K12356 coniferyl-alcohol glucosyltransferase [EC:2.4.1.111] | (RefSeq) UDP-glycosyltransferase 72E1	Phenylpropanoid biosynthesis (ko00940)	UDP-glucoronosyl and UDP-glucosyl transferase	UDP-glycosyltransferase 72E1 OS=Arabidopsis thaliana OX=3702 GN=UGT72E1 PE=1 SV=1
gene-LOC102614267	LOC102614267	2.42908e-37	3.93768	up	K20728|1.9e-43|thj:104814965|K20728 vegetative storage protein 2 | (RefSeq) vegetative storage protein 2-like	MAPK signaling pathway - plant (ko04016)	HAD superfamily, subfamily IIIB (Acid phosphatase)	Acid phosphatase 1 OS=Solanum lycopersicum OX=4081 GN=APS1 PE=2 SV=1
gene-LOC102620974	LOC102620974	3.76614e-10	1.26087	up	K06892|1.1e-147|dzi:111303902|K06892 feruloyl-CoA 6-hydroxylase [EC:1.14.11.61] | (RefSeq) feruloyl CoA ortho-hydroxylase 1-like	Phenylpropanoid biosynthesis (ko00940)	2OG-Fe(II) oxygenase superfamily	Feruloyl CoA ortho-hydroxylase F6H1-3 OS=Ipomoea batatas OX=4120 GN=F6H1-3 PE=1 SV=1
gene-LOC102611538	LOC102611538	1.82647e-10	1.13663	up	K14516|2.1e-118|cic:CICLE_v10005820mg|K14516 ethylene-responsive transcription factor 1 | (RefSeq) hypothetical protein	MAPK signaling pathway - plant (ko04016);; Plant hormone signal transduction (ko04075)	AP2 domain	Ethylene-responsive transcription factor 1B OS=Arabidopsis thaliana OX=3702 GN=ERF1B PE=1 SV=2
gene-LOC102626862	LOC102626862	0.00428279	-1.10459	down	K13459|2.6e-123|vvi:100246175|K13459 disease resistance protein RPS2 | (RefSeq) probable disease resistance protein At4g27220	Plant-pathogen interaction (ko04626)	NB-ARC domain	Disease resistance protein At4g27190 OS=Arabidopsis thaliana OX=3702 GN=At4g27190 PE=2 SV=1
gene-LOC102618529	LOC102618529	3.3035e-17	4.5872	up	K13420|1.3e-248|cit:102618529|K13420 LRR receptor-like serine/threonine-protein kinase FLS2 [EC:2.7.11.1] | (RefSeq) LRR receptor-like serine/threonine-protein kinase FLS2	MAPK signaling pathway - plant (ko04016);; Plant-pathogen interaction (ko04626)	Leucine rich repeat	LRR receptor-like serine/threonine-protein kinase FLS2 OS=Arabidopsis thaliana OX=3702 GN=FLS2 PE=1 SV=1
gene-LOC102625503	LOC102625503	8.6251e-25	2.00166	up	K13420|1.3e-69|mesc:110601988|K13420 LRR receptor-like serine/threonine-protein kinase FLS2 [EC:2.7.11.1] | (RefSeq) LRR receptor-like serine/threonine-protein kinase FLS2	MAPK signaling pathway - plant (ko04016);; Plant-pathogen interaction (ko04626)	Protein kinase domain	G-type lectin S-receptor-like serine/threonine-protein kinase At2g19130 OS=Arabidopsis thaliana OX=3702 GN=At2g19130 PE=2 SV=1
gene-LOC102612365	LOC102612365	3.26645e-18	1.10367	up	K14484|4.7e-114|cic:CICLE_v10021493mg|K14484 auxin-responsive protein IAA | (RefSeq) hypothetical protein	Plant hormone signal transduction (ko04075)	AUX/IAA family	Auxin-responsive protein IAA11 OS=Arabidopsis thaliana OX=3702 GN=IAA11 PE=1 SV=1
gene-LOC102628632	LOC102628632	2.725e-28	4.71583	up	K13424|1.6e-21|lja:Lj0g3v0288169.1|K13424 WRKY transcription factor 33 | (RefSeq) Lj0g3v0288169.1; -	MAPK signaling pathway - plant (ko04016);; Plant-pathogen interaction (ko04626)	WRKY DNA -binding domain	WRKY transcription factor 72A OS=Solanum lycopersicum OX=4081 GN=WRKY72A PE=2 SV=1
gene-CAD	CAD	5.02092e-184	4.1275	up	K00083|1.1e-206|cit:102607276|K00083 cinnamyl-alcohol dehydrogenase [EC:1.1.1.195] | (RefSeq) CAD; carbamoyl-phosphate synthetase 2, aspartate transcarbamylase, and dihydroorotase	Phenylpropanoid biosynthesis (ko00940)	Alcohol dehydrogenase GroES-like domain	Probable cinnamyl alcohol dehydrogenase 1 OS=Aralia cordata OX=29746 GN=CAD1 PE=2 SV=1
gene-LOC102619432	LOC102619432	1.54941e-183	3.90796	up	K00588|1.7e-137|cit:102619432|K00588 caffeoyl-CoA O-methyltransferase [EC:2.1.1.104] | (RefSeq) caffeoyl-CoA O-methyltransferase	Phenylpropanoid biosynthesis (ko00940);; Flavonoid biosynthesis (ko00941);; Stilbenoid, diarylheptanoid and gingerol biosynthesis (ko00945)	O-methyltransferase	Caffeoyl-CoA O-methyltransferase OS=Populus tremuloides OX=3693 PE=2 SV=1
gene-LOC102624795	LOC102624795	7.81563e-08	-1.23457	down	K20718|1.3e-41|ccaj:109803978|K20718 LRR receptor-like serine/threonine-protein kinase ERECTA [EC:2.7.11.1] | (RefSeq) LRR receptor-like serine/threonine-protein kinase ERL1	MAPK signaling pathway - plant (ko04016)	Protein kinase domain	Receptor protein kinase-like protein ZAR1 OS=Arabidopsis thaliana OX=3702 GN=ZAR1 PE=1 SV=1
gene-LOC102609775	LOC102609775	1.38171e-20	5.8175	up	K13424|1.9e-19|lja:Lj0g3v0288169.1|K13424 WRKY transcription factor 33 | (RefSeq) Lj0g3v0288169.1; -	MAPK signaling pathway - plant (ko04016);; Plant-pathogen interaction (ko04626)	WRKY DNA -binding domain	WRKY transcription factor 72A OS=Solanum lycopersicum OX=4081 GN=WRKY72A PE=2 SV=1
gene-LOC102626330	LOC102626330	3.65368e-05	1.10114	up	K00430|4.4e-22|boe:106332342|K00430 peroxidase [EC:1.11.1.7] | (RefSeq) peroxidase P7-like isoform X1	Phenylpropanoid biosynthesis (ko00940)	Cytochrome b-c1 complex subunit 8	Cytochrome b-c1 complex subunit 8 OS=Solanum tuberosum OX=4113 PE=1 SV=2
gene-LOC102627138	LOC102627138	2.2821e-18	2.04637	up	K13416|7.6e-59|mdm:103416332|K13416 brassinosteroid insensitive 1-associated receptor kinase 1 [EC:2.7.10.1 2.7.11.1] | (RefSeq) BRASSINOSTEROID INSENSITIVE 1-associated receptor kinase 1-like isoform X1	MAPK signaling pathway - plant (ko04016);; Plant hormone signal transduction (ko04075);; Plant-pathogen interaction (ko04626)	Protein kinase domain	G-type lectin S-receptor-like serine/threonine-protein kinase LECRK2 OS=Oryza sativa subsp. japonica OX=39947 GN=LECRK2 PE=3 SV=1
gene-LOC102624283	LOC102624283	3.32975e-17	1.35805	up	K13456|8.3e-128|cit:102624283|K13456 RPM1-interacting protein 4 | (RefSeq) RPM1-interacting protein 4-like	Plant-pathogen interaction (ko04626)	Cleavage site for pathogenic type III effector avirulence factor Avr	RPM1-interacting protein 4 OS=Arabidopsis thaliana OX=3702 GN=RIN4 PE=1 SV=1
gene-LOC102627915	LOC102627915	8.231e-09	2.52906	up	K13412|4.2e-292|cic:CICLE_v10000859mg|K13412 calcium-dependent protein kinase [EC:2.7.11.1] | (RefSeq) hypothetical protein	Plant-pathogen interaction (ko04626)	Protein kinase domain	Calcium and calcium/calmodulin-dependent serine/threonine-protein kinase OS=Lotus japonicus OX=34305 GN=CCAMK PE=1 SV=1
gene-LOC102611443	LOC102611443	1.63564e-19	6.08997	up	K13065|2.8e-77|pper:109948832|K13065 shikimate O-hydroxycinnamoyltransferase [EC:2.3.1.133] | (RefSeq) BAHD acyltransferase At5g47980-like	Phenylpropanoid biosynthesis (ko00940);; Flavonoid biosynthesis (ko00941);; Stilbenoid, diarylheptanoid and gingerol biosynthesis (ko00945)	Transferase family	Acylsugar acyltransferase 3 OS=Solanum lycopersicum OX=4081 GN=ASAT3 PE=2 SV=1
gene-LOC102618692	LOC102618692	6.02421e-16	5.68114	up	K13415|2.6e-107|han:110929858|K13415 protein brassinosteroid insensitive 1 [EC:2.7.10.1 2.7.11.1] | (RefSeq) systemin receptor SR160-like	Plant hormone signal transduction (ko04075)	Protein kinase domain	MDIS1-interacting receptor like kinase 2 OS=Arabidopsis thaliana OX=3702 GN=MIK2 PE=1 SV=3
gene-LOC102618728	LOC102618728	5.44247e-32	2.87828	up	K18368|3.9e-187|cic:CICLE_v10032149mg|K18368 caffeoylshikimate esterase [EC:3.1.1.-] | (RefSeq) hypothetical protein	Phenylpropanoid biosynthesis (ko00940)	Serine aminopeptidase, S33	Caffeoylshikimate esterase OS=Arabidopsis thaliana OX=3702 GN=CSE PE=1 SV=1
gene-LOC102623911	LOC102623911	6.62044e-13	5.38574	up	K13065|4.5e-77|pper:109948832|K13065 shikimate O-hydroxycinnamoyltransferase [EC:2.3.1.133] | (RefSeq) BAHD acyltransferase At5g47980-like	Phenylpropanoid biosynthesis (ko00940);; Flavonoid biosynthesis (ko00941);; Stilbenoid, diarylheptanoid and gingerol biosynthesis (ko00945)	Transferase family	Acylsugar acyltransferase 3 OS=Solanum lycopersicum OX=4081 GN=ASAT3 PE=2 SV=1
gene-LOC102615974	LOC102615974	6.63576e-10	-1.99551	down	K13415|1.1e-55|han:110929858|K13415 protein brassinosteroid insensitive 1 [EC:2.7.10.1 2.7.11.1] | (RefSeq) systemin receptor SR160-like	Plant hormone signal transduction (ko04075)	Protein kinase domain	MDIS1-interacting receptor like kinase 2 OS=Arabidopsis thaliana OX=3702 GN=MIK2 PE=1 SV=3
gene-LOC127901296	LOC127901296	8.71709e-06	1.81119	up	K13416|2.9e-48|adu:107481749|K13416 brassinosteroid insensitive 1-associated receptor kinase 1 [EC:2.7.10.1 2.7.11.1] | (RefSeq) BRASSINOSTEROID INSENSITIVE 1-associated receptor kinase 1-like isoform X1	MAPK signaling pathway - plant (ko04016);; Plant hormone signal transduction (ko04075);; Plant-pathogen interaction (ko04626)	Protein kinase domain	LEAF RUST 10 DISEASE-RESISTANCE LOCUS RECEPTOR-LIKE PROTEIN KINASE-like 2.1 OS=Arabidopsis thaliana OX=3702 GN=LRK10L-2.1 PE=3 SV=1
gene-LOC102613413	LOC102613413	1.63863e-109	6.33016	up	K06892|8.2e-210|cit:102613413|K06892 feruloyl-CoA 6-hydroxylase [EC:1.14.11.61] | (RefSeq) feruloyl CoA ortho-hydroxylase 1	Phenylpropanoid biosynthesis (ko00940)	2OG-Fe(II) oxygenase superfamily	Feruloyl CoA ortho-hydroxylase F6H1-3 OS=Ipomoea batatas OX=4120 GN=F6H1-3 PE=1 SV=1
gene-LOC102614924	LOC102614924	0.000390757	1.19015	up	K13459|2.1e-18|cqi:110711488|K13459 disease resistance protein RPS2 | (RefSeq) disease resistance protein At4g27190-like isoform X1	Plant-pathogen interaction (ko04626)	WRKY DNA -binding domain	Probable WRKY transcription factor 53 OS=Arabidopsis thaliana OX=3702 GN=WRKY53 PE=1 SV=1
gene-LOC102622218	LOC102622218	4.30144e-23	3.26915	up	K13425|5.7e-160|cic:CICLE_v10020943mg|K13425 WRKY transcription factor 22 | (RefSeq) hypothetical protein	MAPK signaling pathway - plant (ko04016);; Plant-pathogen interaction (ko04626)	WRKY DNA -binding domain	WRKY transcription factor 22 OS=Arabidopsis thaliana OX=3702 GN=WRKY22 PE=2 SV=1
gene-LOC102621244	LOC102621244	2.4044e-05	1.54538	up	K13416|4.4e-59|oeu:111394691|K13416 brassinosteroid insensitive 1-associated receptor kinase 1 [EC:2.7.10.1 2.7.11.1] | (RefSeq) BRASSINOSTEROID INSENSITIVE 1-associated receptor kinase 1-like isoform X1	MAPK signaling pathway - plant (ko04016);; Plant hormone signal transduction (ko04075);; Plant-pathogen interaction (ko04626)	Protein kinase domain	G-type lectin S-receptor-like serine/threonine-protein kinase SD2-5 OS=Arabidopsis thaliana OX=3702 GN=SD25 PE=1 SV=1
gene-LOC102628068	LOC102628068	5.26075e-05	1.69332	up	K13416|1.2e-56|mdm:103416332|K13416 brassinosteroid insensitive 1-associated receptor kinase 1 [EC:2.7.10.1 2.7.11.1] | (RefSeq) BRASSINOSTEROID INSENSITIVE 1-associated receptor kinase 1-like isoform X1	MAPK signaling pathway - plant (ko04016);; Plant hormone signal transduction (ko04075);; Plant-pathogen interaction (ko04626)	Protein kinase domain	G-type lectin S-receptor-like serine/threonine-protein kinase LECRK3 OS=Oryza sativa subsp. japonica OX=39947 GN=LECRK3 PE=3 SV=2
gene-LOC102610361	LOC102610361	1.17456e-05	1.67613	up	K13459|8.8e-165|pda:103716817|K13459 disease resistance protein RPS2 | (RefSeq) probable disease resistance protein At4g27220	Plant-pathogen interaction (ko04626)	NB-ARC domain	Disease resistance protein At4g27190 OS=Arabidopsis thaliana OX=3702 GN=At4g27190 PE=2 SV=1
gene-LOC102628178	LOC102628178	1.3558e-08	8.91566	up	K16224|2.3e-221|bna:106356473|K16224 senescence-induced receptor-like serine/threonine-protein kinase | (RefSeq) senescence-induced receptor-like serine/threonine-protein kinase	MAPK signaling pathway - plant (ko04016);; Plant-pathogen interaction (ko04626)	Malectin-like domain	LRR receptor-like serine/threonine-protein kinase IOS1 OS=Arabidopsis thaliana OX=3702 GN=IOS1 PE=1 SV=1
gene-LOC102618678	LOC102618678	5.94104e-05	-1.27465	down	K13459|4.3e-137|egu:105052742|K13459 disease resistance protein RPS2 | (RefSeq) disease resistance protein At4g27190-like	Plant-pathogen interaction (ko04626)	NB-ARC domain	Disease resistance protein At4g27190 OS=Arabidopsis thaliana OX=3702 GN=At4g27190 PE=2 SV=1
gene-LOC102629976	LOC102629976	3.48469e-05	-1.25713	down	K13415|0.0e+00|cic:CICLE_v10024737mg|K13415 protein brassinosteroid insensitive 1 [EC:2.7.10.1 2.7.11.1] | (RefSeq) hypothetical protein	Plant hormone signal transduction (ko04075)	Protein kinase domain	Protein BRASSINOSTEROID INSENSITIVE 1 OS=Arabidopsis thaliana OX=3702 GN=BRI1 PE=1 SV=1
gene-LOC112495520	LOC112495520	1.16457e-07	2.62958	up	K13420|3.0e-132|dzi:111275952|K13420 LRR receptor-like serine/threonine-protein kinase FLS2 [EC:2.7.11.1] | (RefSeq) probable LRR receptor-like serine/threonine-protein kinase At3g47570	MAPK signaling pathway - plant (ko04016);; Plant-pathogen interaction (ko04626)	Protein kinase domain	Receptor kinase-like protein Xa21 OS=Oryza sativa subsp. indica OX=39946 GN=XA21 PE=1 SV=1
gene-LOC102606992	LOC102606992	1.76974e-05	1.66308	up	K12356|4.8e-285|cic:CICLE_v10025462mg|K12356 coniferyl-alcohol glucosyltransferase [EC:2.4.1.111] | (RefSeq) hypothetical protein	Phenylpropanoid biosynthesis (ko00940)	UDP-glucoronosyl and UDP-glucosyl transferase	UDP-glycosyltransferase 72E1 OS=Arabidopsis thaliana OX=3702 GN=UGT72E1 PE=1 SV=1
gene-LOC102623225	LOC102623225	0.000719022	1.54619	up	K20599|3.7e-307|cit:102612504|K20599 NB-LRR protein SUMM2 | (RefSeq) disease resistance protein SUMM2	MAPK signaling pathway - plant (ko04016)	NB-ARC domain	Probable disease resistance protein At5g63020 OS=Arabidopsis thaliana OX=3702 GN=At5g63020 PE=2 SV=2
gene-LOC102622352	LOC102622352	0.00659588	2.66787	up	K13066|1.5e-203|cic:CICLE_v10020880mg|K13066 caffeic acid 3-O-methyltransferase [EC:2.1.1.68] | (RefSeq) hypothetical protein	Phenylpropanoid biosynthesis (ko00940)	O-methyltransferase domain	Anthranilate N-methyltransferase OS=Ruta graveolens OX=37565 PE=1 SV=1
gene-LOC102606870	LOC102606870	0.0037568	-1.24689	down	K16225|3.1e-62|csat:104771734|K16225 probable WRKY transcription factor 52 | (RefSeq) LOW QUALITY PROTEIN: disease resistance protein RRS1-like	Plant-pathogen interaction (ko04626)	NB-ARC domain	Disease resistance protein RPV1 OS=Vitis rotundifolia OX=103349 GN=RPV1 PE=1 SV=1
gene-LOC102611301	LOC102611301	5.63834e-26	11.4981	up	K13424|1.2e-21|lja:Lj0g3v0288169.1|K13424 WRKY transcription factor 33 | (RefSeq) Lj0g3v0288169.1; -	MAPK signaling pathway - plant (ko04016);; Plant-pathogen interaction (ko04626)	WRKY DNA -binding domain	Probable WRKY transcription factor 72 OS=Arabidopsis thaliana OX=3702 GN=WRKY72 PE=2 SV=1
gene-LOC102608183	LOC102608183	0.00174545	-2.01158	down	K13430|1.9e-42|pvu:PHAVU_001G090800g|K13430 serine/threonine-protein kinase PBS1 [EC:2.7.11.1] | (RefSeq) hypothetical protein	Plant-pathogen interaction (ko04626)	Protein tyrosine and serine/threonine kinase	Probable serine/threonine-protein kinase PBL15 OS=Arabidopsis thaliana OX=3702 GN=PBL15 PE=1 SV=1
gene-LOC102609092	LOC102609092	6.8052e-08	-2.21957	down	K13422|1.0e-14|mus:103990620|K13422 transcription factor MYC2 | (RefSeq) transcription factor MYC2-like	MAPK signaling pathway - plant (ko04016);; Plant hormone signal transduction (ko04075)	Helix-loop-helix DNA-binding domain	Transcription factor bHLH35 OS=Arabidopsis thaliana OX=3702 GN=BHLH35 PE=2 SV=1
gene-LOC102627194	LOC102627194	2.72585e-06	3.02799	up	K13449|1.4e-95|cic:CICLE_v10029431mg|K13449 pathogenesis-related protein 1 | (RefSeq) hypothetical protein	MAPK signaling pathway - plant (ko04016);; Plant hormone signal transduction (ko04075);; Plant-pathogen interaction (ko04626)	Cysteine-rich secretory protein family	Pathogenesis-related protein PRB1-3 OS=Hordeum vulgare OX=4513 PE=2 SV=1
gene-LOC127898691	LOC127898691	0.00119347	-1.04744	down	K13459|1.1e-41|cqi:110715652|K13459 disease resistance protein RPS2 | (RefSeq) probable disease resistance protein At4g27220	Plant-pathogen interaction (ko04626)	Leucine Rich repeats (2 copies)	Probable disease resistance protein At4g27220 OS=Arabidopsis thaliana OX=3702 GN=At4g27220 PE=2 SV=1
gene-LOC107174216	LOC107174216	2.53233e-69	4.76534	up	K00430|2.9e-196|cit:107174216|K00430 peroxidase [EC:1.11.1.7] | (RefSeq) peroxidase E5-like	Phenylpropanoid biosynthesis (ko00940)	Peroxidase	Peroxidase C3 OS=Armoracia rusticana OX=3704 GN=PRXC3 PE=3 SV=1
gene-LOC102625605	LOC102625605	0.00172843	-1.72876	down	K14504|1.4e-167|cic:CICLE_v10009118mg|K14504 xyloglucan:xyloglucosyl transferase TCH4 [EC:2.4.1.207] | (RefSeq) hypothetical protein	Plant hormone signal transduction (ko04075)	Glycosyl hydrolases family 16	Probable xyloglucan endotransglucosylase/hydrolase protein 23 OS=Arabidopsis thaliana OX=3702 GN=XTH23 PE=2 SV=1
gene-LOC102608793	LOC102608793	3.65788e-10	-2.29684	down	K13420|5.4e-261|cit:102608793|K13420 LRR receptor-like serine/threonine-protein kinase FLS2 [EC:2.7.11.1] | (RefSeq) LRR receptor-like serine/threonine-protein kinase EFR	MAPK signaling pathway - plant (ko04016);; Plant-pathogen interaction (ko04626)	Leucine rich repeat	Probable LRR receptor-like serine/threonine-protein kinase At3g47570 OS=Arabidopsis thaliana OX=3702 GN=At3g47570 PE=2 SV=1
gene-LOC102618492	LOC102618492	4.73543e-11	3.67892	up	K20604|4.0e-96|nnu:104607302|K20604 mitogen-activated protein kinase kinase 9 [EC:2.7.12.2] | (RefSeq) mitogen-activated protein kinase kinase 9-like	MAPK signaling pathway - plant (ko04016)	Protein kinase domain	Mitogen-activated protein kinase kinase 9 OS=Arabidopsis thaliana OX=3702 GN=MKK9 PE=1 SV=1
gene-LOC102613325	LOC102613325	2.72826e-07	1.12026	up	K13457|9.8e-276|vvi:100252764|K13457 disease resistance protein RPM1 | (RefSeq) uncharacterized protein sll1770	Plant-pathogen interaction (ko04626)	ABC1 family	Protein ACTIVITY OF BC1 COMPLEX KINASE 7, chloroplastic OS=Arabidopsis thaliana OX=3702 GN=ABC1K7 PE=1 SV=1
gene-LOC102624559	LOC102624559	6.83152e-12	1.20587	up	K13429|7.8e-49|ccaj:109804580|K13429 chitin elicitor receptor kinase 1 | (RefSeq) lysM domain receptor-like kinase 3	Plant-pathogen interaction (ko04626)	Protein kinase domain	Protein LYK2 OS=Arabidopsis thaliana OX=3702 GN=LYK2 PE=2 SV=1
gene-LOC102610394	LOC102610394	4.12329e-09	2.36745	up	K13415|3.7e-82|han:110929858|K13415 protein brassinosteroid insensitive 1 [EC:2.7.10.1 2.7.11.1] | (RefSeq) systemin receptor SR160-like	Plant hormone signal transduction (ko04075)	Leucine rich repeat	MDIS1-interacting receptor like kinase 2 OS=Arabidopsis thaliana OX=3702 GN=MIK2 PE=1 SV=3
gene-LOC102625781	LOC102625781	5.34953e-29	-4.95368	down	K05391|1.7e-160|cic:CICLE_v10004563mg|K05391 cyclic nucleotide gated channel, plant | (RefSeq) hypothetical protein	Plant-pathogen interaction (ko04626)	--	Probable cyclic nucleotide-gated ion channel 3 OS=Arabidopsis thaliana OX=3702 GN=CNGC3 PE=2 SV=2
gene-LOC127898653	LOC127898653	2.71905e-06	-3.02096	down	K13459|2.8e-163|mdm:103412686|K13459 disease resistance protein RPS2 | (RefSeq) disease resistance protein At4g27190-like	Plant-pathogen interaction (ko04626)	NB-ARC domain	Disease resistance protein At4g27190 OS=Arabidopsis thaliana OX=3702 GN=At4g27190 PE=2 SV=1
gene-LOC102628818	LOC102628818	1.15604e-09	2.00842	up	K13420|5.2e-63|mesc:110601988|K13420 LRR receptor-like serine/threonine-protein kinase FLS2 [EC:2.7.11.1] | (RefSeq) LRR receptor-like serine/threonine-protein kinase FLS2	MAPK signaling pathway - plant (ko04016);; Plant-pathogen interaction (ko04626)	Protein kinase domain	G-type lectin S-receptor-like serine/threonine-protein kinase RLK1 OS=Arabidopsis thaliana OX=3702 GN=RLK1 PE=2 SV=2
gene-LOC102609951	LOC102609951	5.49767e-09	-1.60638	down	K13466|1.7e-84|cit:102616085|K13466 EIX receptor 1/2 | (RefSeq) receptor-like protein EIX1	Plant-pathogen interaction (ko04626)	Leucine rich repeat	Receptor-like protein EIX2 OS=Solanum lycopersicum OX=4081 GN=EIX2 PE=1 SV=2
gene-LOC102612132	LOC102612132	1.73069e-07	-3.49133	down	K16226|2.9e-30|bna:106392211|K16226 disease resistance protein RPS4 | (RefSeq) LOW QUALITY PROTEIN: disease resistance protein RPS4-like	Plant-pathogen interaction (ko04626)	Leucine rich repeat	Disease resistance-like protein DSC1 OS=Arabidopsis thaliana OX=3702 GN=DSC1 PE=1 SV=1
gene-LOC102620320	LOC102620320	1.36029e-12	2.14157	up	K18368|4.4e-236|cit:102620320|K18368 caffeoylshikimate esterase [EC:3.1.1.-] | (RefSeq) caffeoylshikimate esterase-like isoform X1	Phenylpropanoid biosynthesis (ko00940)	Serine aminopeptidase, S33	Caffeoylshikimate esterase OS=Arabidopsis thaliana OX=3702 GN=CSE PE=1 SV=1
gene-LOC102628672	LOC102628672	6.47822e-07	-2.63953	down	K14489|2.0e-11|pxb:103955055|K14489 arabidopsis histidine kinase 2/3/4 (cytokinin receptor) [EC:2.7.13.3] | (RefSeq) histidine kinase 2 isoform X1	Plant hormone signal transduction (ko04075)	Response regulator receiver domain	--
gene-LOC127901500	LOC127901500	6.19583e-29	2.61596	up	K13425|1.6e-157|cic:CICLE_v10020943mg|K13425 WRKY transcription factor 22 | (RefSeq) hypothetical protein	MAPK signaling pathway - plant (ko04016);; Plant-pathogen interaction (ko04626)	WRKY DNA -binding domain	WRKY transcription factor 22 OS=Arabidopsis thaliana OX=3702 GN=WRKY22 PE=2 SV=1
gene-LOC102626730	LOC102626730	6.97553e-17	9.27028	up	K16224|5.4e-255|boe:106304564|K16224 senescence-induced receptor-like serine/threonine-protein kinase | (RefSeq) senescence-induced receptor-like serine/threonine-protein kinase	MAPK signaling pathway - plant (ko04016);; Plant-pathogen interaction (ko04626)	Malectin-like domain	Putative leucine-rich repeat receptor-like protein kinase At2g19210 OS=Arabidopsis thaliana OX=3702 GN=At2g19210 PE=1 SV=1
gene-LOC102607798	LOC102607798	7.21331e-09	-1.03027	down	K13415|7.5e-21|mdm:103413440|K13415 protein brassinosteroid insensitive 1 [EC:2.7.10.1 2.7.11.1] | (RefSeq) uncharacterized protein LOC103413440 isoform X1	Plant hormone signal transduction (ko04075)	SBP domain	Squamosa promoter-binding-like protein 4 OS=Arabidopsis thaliana OX=3702 GN=SPL4 PE=1 SV=1
gene-LOC102619738	LOC102619738	2.60067e-06	-1.32355	down	K14487|0.0e+00|cit:102619738|K14487 auxin responsive GH3 gene family | (RefSeq) probable indole-3-acetic acid-amido synthetase GH3.1	Plant hormone signal transduction (ko04075)	GH3 auxin-responsive promoter	Probable indole-3-acetic acid-amido synthetase GH3.1 OS=Arabidopsis thaliana OX=3702 GN=GH3.1 PE=2 SV=1
gene-LOC127900404	LOC127900404	5.41425e-07	1.9101	up	K22395|8.3e-172|nau:109214673|K22395 cinnamyl-alcohol dehydrogenase [EC:1.1.1.195] | (RefSeq) berberine bridge enzyme-like 28	Phenylpropanoid biosynthesis (ko00940)	FAD binding domain	Cannabidiolic acid synthase OS=Cannabis sativa OX=3483 GN=CBDAS PE=1 SV=1
gene-LOC107176192	LOC107176192	9.93378e-10	-1.85727	down	K13420|1.2e-231|cit:102614373|K13420 LRR receptor-like serine/threonine-protein kinase FLS2 [EC:2.7.11.1] | (RefSeq) probable LRR receptor-like serine/threonine-protein kinase At3g47570 isoform X1	MAPK signaling pathway - plant (ko04016);; Plant-pathogen interaction (ko04626)	Leucine rich repeat	Putative receptor-like protein kinase At3g47110 OS=Arabidopsis thaliana OX=3702 GN=At3g47110 PE=3 SV=1
gene-LOC102631124	LOC102631124	5.03425e-17	1.02084	up	K13425|1.9e-15|dct:110100727|K13425 WRKY transcription factor 22 | (RefSeq) WRKY transcription factor 22	MAPK signaling pathway - plant (ko04016);; Plant-pathogen interaction (ko04626)	WRKY DNA -binding domain	Probable WRKY transcription factor 47 OS=Arabidopsis thaliana OX=3702 GN=WRKY47 PE=1 SV=2
gene-LOC127899964	LOC127899964	0.000785862	-1.16002	down	K13457|0.0e+00|cit:112497927|K13457 disease resistance protein RPM1 | (RefSeq) disease resistance protein RPM1-like	Plant-pathogen interaction (ko04626)	NB-ARC domain	Disease resistance protein RPM1 OS=Arabidopsis thaliana OX=3702 GN=RPM1 PE=1 SV=1
gene-LOC102618017	LOC102618017	0.00129262	2.28287	up	K00430|1.3e-177|cit:102618017|K00430 peroxidase [EC:1.11.1.7] | (RefSeq) peroxidase P7-like	Phenylpropanoid biosynthesis (ko00940)	Peroxidase	Peroxidase 4 OS=Vitis vinifera OX=29760 GN=GSVIVT00023967001 PE=1 SV=1
gene-LOC102620490	LOC102620490	1.24512e-14	1.17003	up	K01373|3.4e-219|cic:CICLE_v10028670mg|K01373 cathepsin F [EC:3.4.22.41] | (RefSeq) hypothetical protein	Plant-pathogen interaction (ko04626)	Papain family cysteine protease	Cysteine protease RD19A OS=Arabidopsis thaliana OX=3702 GN=RD19A PE=1 SV=1
gene-LOC102624204	LOC102624204	4.54543e-53	2.31899	up	K13425|6.2e-24|han:110922953|K13425 WRKY transcription factor 22 | (RefSeq) WRKY transcription factor 22-like	MAPK signaling pathway - plant (ko04016);; Plant-pathogen interaction (ko04626)	WRKY DNA -binding domain	Probable WRKY transcription factor 7 OS=Arabidopsis thaliana OX=3702 GN=WRKY7 PE=1 SV=1
gene-LOC102624657	LOC102624657	3.32252e-11	-1.39882	down	K18878|2.0e-32|cann:107866053|K18878 BHLH transcription factor Upa20 | (RefSeq) Upa20; transcription factor bHLH137-like	Plant-pathogen interaction (ko04626)	Helix-loop-helix DNA-binding domain	Transcription factor bHLH63 OS=Arabidopsis thaliana OX=3702 GN=BHLH63 PE=1 SV=1
gene-LOC102627319	LOC102627319	7.98068e-08	-1.20943	down	K13415|4.0e-63|egu:105047726|K13415 protein brassinosteroid insensitive 1 [EC:2.7.10.1 2.7.11.1] | (RefSeq) systemin receptor SR160-like	Plant hormone signal transduction (ko04075)	Protein kinase domain	LRR receptor-like serine/threonine-protein kinase RPK2 OS=Arabidopsis thaliana OX=3702 GN=RPK2 PE=1 SV=1
gene-LOC102631436	LOC102631436	4.35791e-08	-3.52261	down	K13415|8.8e-111|han:110929858|K13415 protein brassinosteroid insensitive 1 [EC:2.7.10.1 2.7.11.1] | (RefSeq) systemin receptor SR160-like	Plant hormone signal transduction (ko04075)	Leucine rich repeat	MDIS1-interacting receptor like kinase 2 OS=Arabidopsis thaliana OX=3702 GN=MIK2 PE=1 SV=3
gene-LOC102617127	LOC102617127	2.8304e-07	-1.32997	down	K13464|6.6e-100|cic:CICLE_v10026527mg|K13464 jasmonate ZIM domain-containing protein | (RefSeq) hypothetical protein	Plant hormone signal transduction (ko04075)	tify domain	Protein TIFY 10B OS=Arabidopsis thaliana OX=3702 GN=TIFY10B PE=1 SV=1
gene-LOC102609589	LOC102609589	3.45391e-08	1.23591	up	K13415|5.2e-79|peq:110019257|K13415 protein brassinosteroid insensitive 1 [EC:2.7.10.1 2.7.11.1] | (RefSeq) brassinosteroid LRR receptor kinase BRI1	Plant hormone signal transduction (ko04075)	Leucine rich repeat	Phytosulfokine receptor 2 OS=Arabidopsis thaliana OX=3702 GN=PSKR2 PE=1 SV=1
gene-LOC102608614	LOC102608614	1.26899e-06	-1.84676	down	K14494|1.5e-300|cit:102608614|K14494 DELLA protein | (RefSeq) DELLA protein GAI	Plant hormone signal transduction (ko04075)	GRAS domain family	DELLA protein GAI OS=Arabidopsis thaliana OX=3702 GN=GAI PE=1 SV=1
gene-LOC102621544	LOC102621544	0.000678958	-2.25624	down	K13459|7.8e-138|egu:105052742|K13459 disease resistance protein RPS2 | (RefSeq) disease resistance protein At4g27190-like	Plant-pathogen interaction (ko04626)	NB-ARC domain	Disease resistance protein At4g27190 OS=Arabidopsis thaliana OX=3702 GN=At4g27190 PE=2 SV=1
gene-LOC102621558	LOC102621558	4.75576e-28	-1.20118	down	K02183|1.5e-39|egu:105033554|K02183 calmodulin | (RefSeq) calmodulin-like protein 3	MAPK signaling pathway - plant (ko04016);; Phosphatidylinositol signaling system (ko04070);; Plant-pathogen interaction (ko04626)	EF hand	Calmodulin-like protein 2 OS=Arabidopsis thaliana OX=3702 GN=CML2 PE=2 SV=1
gene-LOC102630998	LOC102630998	1.18729e-15	-1.04225	down	K14486|0.0e+00|cit:102630998|K14486 auxin response factor | (RefSeq) auxin response factor 3-like isoform X1	Plant hormone signal transduction (ko04075)	Auxin response factor	Auxin response factor 3 OS=Arabidopsis thaliana OX=3702 GN=ARF3 PE=1 SV=2
gene-LOC102618047	LOC102618047	8.5036e-09	-1.63123	down	K13430|2.0e-63|dzi:111291965|K13430 serine/threonine-protein kinase PBS1 [EC:2.7.11.1] | (RefSeq) serine/threonine-protein kinase PBL27-like isoform X1	Plant-pathogen interaction (ko04626)	Protein tyrosine and serine/threonine kinase	Serine/threonine-protein kinase-like protein ACR4 OS=Arabidopsis thaliana OX=3702 GN=ACR4 PE=1 SV=1
gene-LOC112497624	LOC112497624	2.56313e-05	2.18628	up	K13466|2.0e-16|nto:104098890|K13466 EIX receptor 1/2 | (RefSeq) probable LRR receptor-like serine/threonine-protein kinase At4g36180	Plant-pathogen interaction (ko04626)	Leucine rich repeat	Receptor-like protein 33 OS=Arabidopsis thaliana OX=3702 GN=RLP33 PE=3 SV=1
gene-LOC102613320	LOC102613320	3.5432e-20	2.86393	up	K20606|1.0e-298|hbr:110655229|K20606 mitogen-activated protein kinase kinase kinase ANP1 [EC:2.7.11.25] | (RefSeq) mitogen-activated protein kinase kinase kinase NPK1-like	MAPK signaling pathway - plant (ko04016)	Protein kinase domain	Mitogen-activated protein kinase kinase kinase NPK1 OS=Nicotiana tabacum OX=4097 GN=NPK1 PE=1 SV=1
gene-LOC127898880	LOC127898880	2.85424e-48	5.4872	up	K13066|1.1e-73|cit:102619425|K13066 caffeic acid 3-O-methyltransferase [EC:2.1.1.68] | (RefSeq) caffeic acid 3-O-methyltransferase-like isoform X1	Phenylpropanoid biosynthesis (ko00940)	O-methyltransferase domain	Caffeic acid 3-O-methyltransferase OS=Coffea canephora OX=49390 GN=COMT PE=2 SV=1
gene-LOC102615677	LOC102615677	2.9618e-07	2.31227	up	K13065|4.1e-78|pmum:103325765|K13065 shikimate O-hydroxycinnamoyltransferase [EC:2.3.1.133] | (RefSeq) BAHD acyltransferase At5g47980-like	Phenylpropanoid biosynthesis (ko00940);; Flavonoid biosynthesis (ko00941);; Stilbenoid, diarylheptanoid and gingerol biosynthesis (ko00945)	Transferase family	BAHD acyltransferase BIA1 OS=Arabidopsis thaliana OX=3702 GN=BIA1 PE=2 SV=1
gene-LOC102623920	LOC102623920	1.77518e-40	-2.05923	down	K14506|7.0e-22|nnu:109115461|K14506 jasmonic acid-amino synthetase [EC:6.3.2.52] | (RefSeq) uncharacterized LOC109115461	Plant hormone signal transduction (ko04075)	Protein of unknown function, DUF547	--
gene-LOC102616743	LOC102616743	6.64305e-08	1.31681	up	K20600|5.1e-223|cic:CICLE_v10020645mg|K20600 mitogen-activated protein kinase 4 [EC:2.7.11.24] | (RefSeq) hypothetical protein	MAPK signaling pathway - plant (ko04016);; Plant-pathogen interaction (ko04626)	Protein kinase domain	Mitogen-activated protein kinase 4 OS=Arabidopsis thaliana OX=3702 GN=MPK4 PE=1 SV=2
gene-LOC112497254	LOC112497254	4.61971e-24	11.3801	up	K16224|2.0e-217|boe:106304564|K16224 senescence-induced receptor-like serine/threonine-protein kinase | (RefSeq) senescence-induced receptor-like serine/threonine-protein kinase	MAPK signaling pathway - plant (ko04016);; Plant-pathogen interaction (ko04626)	Malectin-like domain	LRR receptor-like serine/threonine-protein kinase IOS1 OS=Arabidopsis thaliana OX=3702 GN=IOS1 PE=1 SV=1
gene-LOC102624965	LOC102624965	3.90016e-13	-1.63549	down	K14491|8.1e-11|csat:104732025|K14491 two-component response regulator ARR-B family | (RefSeq) two-component response regulator ARR2-like isoform X1	Plant hormone signal transduction (ko04075)	MYB-CC type transfactor, LHEQLE motif	Myb family transcription factor IPN2 OS=Lotus japonicus OX=34305 GN=IPN2 PE=1 SV=1
gene-LOC102624218	LOC102624218	3.80559e-06	-1.09074	down	K13415|1.7e-45|dzi:111292204|K13415 protein brassinosteroid insensitive 1 [EC:2.7.10.1 2.7.11.1] | (RefSeq) protein BRASSINOSTEROID INSENSITIVE 1 isoform X1	Plant hormone signal transduction (ko04075)	Protein kinase domain	Probable inactive receptor kinase At4g23740 OS=Arabidopsis thaliana OX=3702 GN=At4g23740 PE=1 SV=1
gene-LOC102616273	LOC102616273	0.000652704	-1.28589	down	K13946|5.5e-275|cic:CICLE_v10001072mg|K13946 auxin influx carrier (AUX1 LAX family) | (RefSeq) hypothetical protein	Plant hormone signal transduction (ko04075)	Transmembrane amino acid transporter protein	Auxin transporter-like protein 3 OS=Medicago truncatula OX=3880 GN=LAX3 PE=2 SV=1
gene-LOC102626784	LOC102626784	5.55594e-31	1.39808	up	K13425|4.8e-24|han:110922953|K13425 WRKY transcription factor 22 | (RefSeq) WRKY transcription factor 22-like	MAPK signaling pathway - plant (ko04016);; Plant-pathogen interaction (ko04626)	WRKY DNA -binding domain	Probable WRKY transcription factor 15 OS=Arabidopsis thaliana OX=3702 GN=WRKY15 PE=2 SV=1
gene-LOC102624165	LOC102624165	3.84276e-17	2.06367	up	K16224|1.4e-88|eus:EUTSA_v10023115mg|K16224 senescence-induced receptor-like serine/threonine-protein kinase | (RefSeq) hypothetical protein	MAPK signaling pathway - plant (ko04016);; Plant-pathogen interaction (ko04626)	Malectin-like domain	Nodulation receptor kinase OS=Medicago truncatula OX=3880 GN=NORK PE=1 SV=2
gene-LOC102608871	LOC102608871	3.50074e-09	-1.86015	down	K13416|6.0e-45|bna:106361098|K13416 brassinosteroid insensitive 1-associated receptor kinase 1 [EC:2.7.10.1 2.7.11.1] | (RefSeq) BRASSINOSTEROID INSENSITIVE 1-associated receptor kinase 1-like	MAPK signaling pathway - plant (ko04016);; Plant hormone signal transduction (ko04075);; Plant-pathogen interaction (ko04626)	Protein kinase domain	Probable LRR receptor-like serine/threonine-protein kinase At1g53420 OS=Arabidopsis thaliana OX=3702 GN=At1g53420 PE=2 SV=2
